# Supplementary material for: Unveiling the Impact of Rapeseed Meal on Feeding Behavior and Anorexigenic Endocrine in Litopenaeus vannamei
Source: Animals (Basel). 2024 Feb 6;14(4):540. doi: 10.3390/ani14040540 (PMC10886117; doi:10.3390/ani14040540)
Supplement: Supplementary file 1 [file animals-14-00540-s001.zip]

Archive with 2 entries (2 files):
- Supplementary Material File S1.txt
- Supplementary Table S1.xlsx
