# Supplementary material for: Unveiling the Impact of Rapeseed Meal on Feeding Behavior and Anorexigenic Endocrine in Litopenaeus vannamei
Source: Animals (Basel). 2024 Feb 6;14(4):540. doi: 10.3390/ani14040540 (PMC10886117; doi:10.3390/ani14040540)
Supplement: Supplementary file 1 [file animals-14-00540-s001.zip › Supplementary Material File S1.txt]

BLASTP 2.2.26 [Sep-21-2011]


Reference: Altschul, Stephen F., Thomas L. Madden, Alejandro A. Schaffer, 
Jinghui Zhang, Zheng Zhang, Webb Miller, and David J. Lipman (1997), 
"Gapped BLAST and PSI-BLAST: a new generation of protein database search
programs",  Nucleic Acids Res. 25:3389-3402.

Reference for compositional score matrix adjustment: Altschul, Stephen F., 
John C. Wootton, E. Michael Gertz, Richa Agarwala, Aleksandr Morgulis,
Alejandro A. Schaffer, and Yi-Kuo Yu (2005) "Protein database searches
using compositionally adjusted substitution matrices", FEBS J. 272:5101-5109.

Query= AllatostatinA-type1
         (5 letters)

Database: /state/partition1/workspace/htdocs/173/omicshare/tools/Publi
c/data2/user/201804/03169b95f331372e8cde8461c7be3ca7//com50_0.fasta 
           2648 sequences; 1,102,136 total letters

Searching..................................................done

 ***** No hits found ******


BLASTP 2.2.26 [Sep-21-2011]


Reference: Altschul, Stephen F., Thomas L. Madden, Alejandro A. Schaffer, 
Jinghui Zhang, Zheng Zhang, Webb Miller, and David J. Lipman (1997), 
"Gapped BLAST and PSI-BLAST: a new generation of protein database search
programs",  Nucleic Acids Res. 25:3389-3402.

Reference for compositional score matrix adjustment: Altschul, Stephen F., 
John C. Wootton, E. Michael Gertz, Richa Agarwala, Aleksandr Morgulis,
Alejandro A. Schaffer, and Yi-Kuo Yu (2005) "Protein database searches
using compositionally adjusted substitution matrices", FEBS J. 272:5101-5109.

Query= AllatostatinA-type10
         (8 letters)

Database: /state/partition1/workspace/htdocs/173/omicshare/tools/Publi
c/data2/user/201804/03169b95f331372e8cde8461c7be3ca7//com50_0.fasta 
           2648 sequences; 1,102,136 total letters

Searching..................................................done

 ***** No hits found ******


BLASTP 2.2.26 [Sep-21-2011]


Reference: Altschul, Stephen F., Thomas L. Madden, Alejandro A. Schaffer, 
Jinghui Zhang, Zheng Zhang, Webb Miller, and David J. Lipman (1997), 
"Gapped BLAST and PSI-BLAST: a new generation of protein database search
programs",  Nucleic Acids Res. 25:3389-3402.

Reference for compositional score matrix adjustment: Altschul, Stephen F., 
John C. Wootton, E. Michael Gertz, Richa Agarwala, Aleksandr Morgulis,
Alejandro A. Schaffer, and Yi-Kuo Yu (2005) "Protein database searches
using compositionally adjusted substitution matrices", FEBS J. 272:5101-5109.

Query= AllatostatinA-type11
         (8 letters)

Database: /state/partition1/workspace/htdocs/173/omicshare/tools/Publi
c/data2/user/201804/03169b95f331372e8cde8461c7be3ca7//com50_0.fasta 
           2648 sequences; 1,102,136 total letters

Searching..................................................done

 ***** No hits found ******


BLASTP 2.2.26 [Sep-21-2011]


Reference: Altschul, Stephen F., Thomas L. Madden, Alejandro A. Schaffer, 
Jinghui Zhang, Zheng Zhang, Webb Miller, and David J. Lipman (1997), 
"Gapped BLAST and PSI-BLAST: a new generation of protein database search
programs",  Nucleic Acids Res. 25:3389-3402.

Reference for compositional score matrix adjustment: Altschul, Stephen F., 
John C. Wootton, E. Michael Gertz, Richa Agarwala, Aleksandr Morgulis,
Alejandro A. Schaffer, and Yi-Kuo Yu (2005) "Protein database searches
using compositionally adjusted substitution matrices", FEBS J. 272:5101-5109.

Query= AllatostatinA-type12
         (8 letters)

Database: /state/partition1/workspace/htdocs/173/omicshare/tools/Publi
c/data2/user/201804/03169b95f331372e8cde8461c7be3ca7//com50_0.fasta 
           2648 sequences; 1,102,136 total letters

Searching..................................................done

 ***** No hits found ******


BLASTP 2.2.26 [Sep-21-2011]


Reference: Altschul, Stephen F., Thomas L. Madden, Alejandro A. Schaffer, 
Jinghui Zhang, Zheng Zhang, Webb Miller, and David J. Lipman (1997), 
"Gapped BLAST and PSI-BLAST: a new generation of protein database search
programs",  Nucleic Acids Res. 25:3389-3402.

Reference for compositional score matrix adjustment: Altschul, Stephen F., 
John C. Wootton, E. Michael Gertz, Richa Agarwala, Aleksandr Morgulis,
Alejandro A. Schaffer, and Yi-Kuo Yu (2005) "Protein database searches
using compositionally adjusted substitution matrices", FEBS J. 272:5101-5109.

Query= AllatostatinA-type13
         (9 letters)

Database: /state/partition1/workspace/htdocs/173/omicshare/tools/Publi
c/data2/user/201804/03169b95f331372e8cde8461c7be3ca7//com50_0.fasta 
           2648 sequences; 1,102,136 total letters

Searching..................................................done

 ***** No hits found ******


BLASTP 2.2.26 [Sep-21-2011]


Reference: Altschul, Stephen F., Thomas L. Madden, Alejandro A. Schaffer, 
Jinghui Zhang, Zheng Zhang, Webb Miller, and David J. Lipman (1997), 
"Gapped BLAST and PSI-BLAST: a new generation of protein database search
programs",  Nucleic Acids Res. 25:3389-3402.

Reference for compositional score matrix adjustment: Altschul, Stephen F., 
John C. Wootton, E. Michael Gertz, Richa Agarwala, Aleksandr Morgulis,
Alejandro A. Schaffer, and Yi-Kuo Yu (2005) "Protein database searches
using compositionally adjusted substitution matrices", FEBS J. 272:5101-5109.

Query= AllatostatinA-type14
         (8 letters)

Database: /state/partition1/workspace/htdocs/173/omicshare/tools/Publi
c/data2/user/201804/03169b95f331372e8cde8461c7be3ca7//com50_0.fasta 
           2648 sequences; 1,102,136 total letters

Searching..................................................done

 ***** No hits found ******


BLASTP 2.2.26 [Sep-21-2011]


Reference: Altschul, Stephen F., Thomas L. Madden, Alejandro A. Schaffer, 
Jinghui Zhang, Zheng Zhang, Webb Miller, and David J. Lipman (1997), 
"Gapped BLAST and PSI-BLAST: a new generation of protein database search
programs",  Nucleic Acids Res. 25:3389-3402.

Reference for compositional score matrix adjustment: Altschul, Stephen F., 
John C. Wootton, E. Michael Gertz, Richa Agarwala, Aleksandr Morgulis,
Alejandro A. Schaffer, and Yi-Kuo Yu (2005) "Protein database searches
using compositionally adjusted substitution matrices", FEBS J. 272:5101-5109.

Query= AllatostatinA-type15
         (8 letters)

Database: /state/partition1/workspace/htdocs/173/omicshare/tools/Publi
c/data2/user/201804/03169b95f331372e8cde8461c7be3ca7//com50_0.fasta 
           2648 sequences; 1,102,136 total letters

Searching..................................................done

 ***** No hits found ******


BLASTP 2.2.26 [Sep-21-2011]


Reference: Altschul, Stephen F., Thomas L. Madden, Alejandro A. Schaffer, 
Jinghui Zhang, Zheng Zhang, Webb Miller, and David J. Lipman (1997), 
"Gapped BLAST and PSI-BLAST: a new generation of protein database search
programs",  Nucleic Acids Res. 25:3389-3402.

Reference for compositional score matrix adjustment: Altschul, Stephen F., 
John C. Wootton, E. Michael Gertz, Richa Agarwala, Aleksandr Morgulis,
Alejandro A. Schaffer, and Yi-Kuo Yu (2005) "Protein database searches
using compositionally adjusted substitution matrices", FEBS J. 272:5101-5109.

Query= AllatostatinA-type16
         (8 letters)

Database: /state/partition1/workspace/htdocs/173/omicshare/tools/Publi
c/data2/user/201804/03169b95f331372e8cde8461c7be3ca7//com50_0.fasta 
           2648 sequences; 1,102,136 total letters

Searching..................................................done

 ***** No hits found ******


BLASTP 2.2.26 [Sep-21-2011]


Reference: Altschul, Stephen F., Thomas L. Madden, Alejandro A. Schaffer, 
Jinghui Zhang, Zheng Zhang, Webb Miller, and David J. Lipman (1997), 
"Gapped BLAST and PSI-BLAST: a new generation of protein database search
programs",  Nucleic Acids Res. 25:3389-3402.

Reference for compositional score matrix adjustment: Altschul, Stephen F., 
John C. Wootton, E. Michael Gertz, Richa Agarwala, Aleksandr Morgulis,
Alejandro A. Schaffer, and Yi-Kuo Yu (2005) "Protein database searches
using compositionally adjusted substitution matrices", FEBS J. 272:5101-5109.

Query= AllatostatinA-type17
         (8 letters)

Database: /state/partition1/workspace/htdocs/173/omicshare/tools/Publi
c/data2/user/201804/03169b95f331372e8cde8461c7be3ca7//com50_0.fasta 
           2648 sequences; 1,102,136 total letters

Searching..................................................done

 ***** No hits found ******


BLASTP 2.2.26 [Sep-21-2011]


Reference: Altschul, Stephen F., Thomas L. Madden, Alejandro A. Schaffer, 
Jinghui Zhang, Zheng Zhang, Webb Miller, and David J. Lipman (1997), 
"Gapped BLAST and PSI-BLAST: a new generation of protein database search
programs",  Nucleic Acids Res. 25:3389-3402.

Reference for compositional score matrix adjustment: Altschul, Stephen F., 
John C. Wootton, E. Michael Gertz, Richa Agarwala, Aleksandr Morgulis,
Alejandro A. Schaffer, and Yi-Kuo Yu (2005) "Protein database searches
using compositionally adjusted substitution matrices", FEBS J. 272:5101-5109.

Query= AllatostatinA-type18
         (8 letters)

Database: /state/partition1/workspace/htdocs/173/omicshare/tools/Publi
c/data2/user/201804/03169b95f331372e8cde8461c7be3ca7//com50_0.fasta 
           2648 sequences; 1,102,136 total letters

Searching..................................................done

 ***** No hits found ******


BLASTP 2.2.26 [Sep-21-2011]


Reference: Altschul, Stephen F., Thomas L. Madden, Alejandro A. Schaffer, 
Jinghui Zhang, Zheng Zhang, Webb Miller, and David J. Lipman (1997), 
"Gapped BLAST and PSI-BLAST: a new generation of protein database search
programs",  Nucleic Acids Res. 25:3389-3402.

Reference for compositional score matrix adjustment: Altschul, Stephen F., 
John C. Wootton, E. Michael Gertz, Richa Agarwala, Aleksandr Morgulis,
Alejandro A. Schaffer, and Yi-Kuo Yu (2005) "Protein database searches
using compositionally adjusted substitution matrices", FEBS J. 272:5101-5109.

Query= AllatostatinA-type19
         (8 letters)

Database: /state/partition1/workspace/htdocs/173/omicshare/tools/Publi
c/data2/user/201804/03169b95f331372e8cde8461c7be3ca7//com50_0.fasta 
           2648 sequences; 1,102,136 total letters

Searching..................................................done

 ***** No hits found ******


BLASTP 2.2.26 [Sep-21-2011]


Reference: Altschul, Stephen F., Thomas L. Madden, Alejandro A. Schaffer, 
Jinghui Zhang, Zheng Zhang, Webb Miller, and David J. Lipman (1997), 
"Gapped BLAST and PSI-BLAST: a new generation of protein database search
programs",  Nucleic Acids Res. 25:3389-3402.

Reference for compositional score matrix adjustment: Altschul, Stephen F., 
John C. Wootton, E. Michael Gertz, Richa Agarwala, Aleksandr Morgulis,
Alejandro A. Schaffer, and Yi-Kuo Yu (2005) "Protein database searches
using compositionally adjusted substitution matrices", FEBS J. 272:5101-5109.

Query= AllatostatinA-type2
         (8 letters)

Database: /state/partition1/workspace/htdocs/173/omicshare/tools/Publi
c/data2/user/201804/03169b95f331372e8cde8461c7be3ca7//com50_0.fasta 
           2648 sequences; 1,102,136 total letters

Searching..................................................done

 ***** No hits found ******


BLASTP 2.2.26 [Sep-21-2011]


Reference: Altschul, Stephen F., Thomas L. Madden, Alejandro A. Schaffer, 
Jinghui Zhang, Zheng Zhang, Webb Miller, and David J. Lipman (1997), 
"Gapped BLAST and PSI-BLAST: a new generation of protein database search
programs",  Nucleic Acids Res. 25:3389-3402.

Reference for compositional score matrix adjustment: Altschul, Stephen F., 
John C. Wootton, E. Michael Gertz, Richa Agarwala, Aleksandr Morgulis,
Alejandro A. Schaffer, and Yi-Kuo Yu (2005) "Protein database searches
using compositionally adjusted substitution matrices", FEBS J. 272:5101-5109.

Query= AllatostatinA-type20
         (9 letters)

Database: /state/partition1/workspace/htdocs/173/omicshare/tools/Publi
c/data2/user/201804/03169b95f331372e8cde8461c7be3ca7//com50_0.fasta 
           2648 sequences; 1,102,136 total letters

Searching..................................................done

 ***** No hits found ******


BLASTP 2.2.26 [Sep-21-2011]


Reference: Altschul, Stephen F., Thomas L. Madden, Alejandro A. Schaffer, 
Jinghui Zhang, Zheng Zhang, Webb Miller, and David J. Lipman (1997), 
"Gapped BLAST and PSI-BLAST: a new generation of protein database search
programs",  Nucleic Acids Res. 25:3389-3402.

Reference for compositional score matrix adjustment: Altschul, Stephen F., 
John C. Wootton, E. Michael Gertz, Richa Agarwala, Aleksandr Morgulis,
Alejandro A. Schaffer, and Yi-Kuo Yu (2005) "Protein database searches
using compositionally adjusted substitution matrices", FEBS J. 272:5101-5109.

Query= AllatostatinA-type21
         (8 letters)

Database: /state/partition1/workspace/htdocs/173/omicshare/tools/Publi
c/data2/user/201804/03169b95f331372e8cde8461c7be3ca7//com50_0.fasta 
           2648 sequences; 1,102,136 total letters

Searching..................................................done

 ***** No hits found ******


BLASTP 2.2.26 [Sep-21-2011]


Reference: Altschul, Stephen F., Thomas L. Madden, Alejandro A. Schaffer, 
Jinghui Zhang, Zheng Zhang, Webb Miller, and David J. Lipman (1997), 
"Gapped BLAST and PSI-BLAST: a new generation of protein database search
programs",  Nucleic Acids Res. 25:3389-3402.

Reference for compositional score matrix adjustment: Altschul, Stephen F., 
John C. Wootton, E. Michael Gertz, Richa Agarwala, Aleksandr Morgulis,
Alejandro A. Schaffer, and Yi-Kuo Yu (2005) "Protein database searches
using compositionally adjusted substitution matrices", FEBS J. 272:5101-5109.

Query= AllatostatinA-type22
         (9 letters)

Database: /state/partition1/workspace/htdocs/173/omicshare/tools/Publi
c/data2/user/201804/03169b95f331372e8cde8461c7be3ca7//com50_0.fasta 
           2648 sequences; 1,102,136 total letters

Searching..................................................done

 ***** No hits found ******


BLASTP 2.2.26 [Sep-21-2011]


Reference: Altschul, Stephen F., Thomas L. Madden, Alejandro A. Schaffer, 
Jinghui Zhang, Zheng Zhang, Webb Miller, and David J. Lipman (1997), 
"Gapped BLAST and PSI-BLAST: a new generation of protein database search
programs",  Nucleic Acids Res. 25:3389-3402.

Reference for compositional score matrix adjustment: Altschul, Stephen F., 
John C. Wootton, E. Michael Gertz, Richa Agarwala, Aleksandr Morgulis,
Alejandro A. Schaffer, and Yi-Kuo Yu (2005) "Protein database searches
using compositionally adjusted substitution matrices", FEBS J. 272:5101-5109.

Query= AllatostatinA-type23
         (8 letters)

Database: /state/partition1/workspace/htdocs/173/omicshare/tools/Publi
c/data2/user/201804/03169b95f331372e8cde8461c7be3ca7//com50_0.fasta 
           2648 sequences; 1,102,136 total letters

Searching..................................................done

 ***** No hits found ******


BLASTP 2.2.26 [Sep-21-2011]


Reference: Altschul, Stephen F., Thomas L. Madden, Alejandro A. Schaffer, 
Jinghui Zhang, Zheng Zhang, Webb Miller, and David J. Lipman (1997), 
"Gapped BLAST and PSI-BLAST: a new generation of protein database search
programs",  Nucleic Acids Res. 25:3389-3402.

Reference for compositional score matrix adjustment: Altschul, Stephen F., 
John C. Wootton, E. Michael Gertz, Richa Agarwala, Aleksandr Morgulis,
Alejandro A. Schaffer, and Yi-Kuo Yu (2005) "Protein database searches
using compositionally adjusted substitution matrices", FEBS J. 272:5101-5109.

Query= AllatostatinA-type24
         (8 letters)

Database: /state/partition1/workspace/htdocs/173/omicshare/tools/Publi
c/data2/user/201804/03169b95f331372e8cde8461c7be3ca7//com50_0.fasta 
           2648 sequences; 1,102,136 total letters

Searching..................................................done

 ***** No hits found ******


BLASTP 2.2.26 [Sep-21-2011]


Reference: Altschul, Stephen F., Thomas L. Madden, Alejandro A. Schaffer, 
Jinghui Zhang, Zheng Zhang, Webb Miller, and David J. Lipman (1997), 
"Gapped BLAST and PSI-BLAST: a new generation of protein database search
programs",  Nucleic Acids Res. 25:3389-3402.

Reference for compositional score matrix adjustment: Altschul, Stephen F., 
John C. Wootton, E. Michael Gertz, Richa Agarwala, Aleksandr Morgulis,
Alejandro A. Schaffer, and Yi-Kuo Yu (2005) "Protein database searches
using compositionally adjusted substitution matrices", FEBS J. 272:5101-5109.

Query= AllatostatinA-type25
         (8 letters)

Database: /state/partition1/workspace/htdocs/173/omicshare/tools/Publi
c/data2/user/201804/03169b95f331372e8cde8461c7be3ca7//com50_0.fasta 
           2648 sequences; 1,102,136 total letters

Searching..................................................done

 ***** No hits found ******


BLASTP 2.2.26 [Sep-21-2011]


Reference: Altschul, Stephen F., Thomas L. Madden, Alejandro A. Schaffer, 
Jinghui Zhang, Zheng Zhang, Webb Miller, and David J. Lipman (1997), 
"Gapped BLAST and PSI-BLAST: a new generation of protein database search
programs",  Nucleic Acids Res. 25:3389-3402.

Reference for compositional score matrix adjustment: Altschul, Stephen F., 
John C. Wootton, E. Michael Gertz, Richa Agarwala, Aleksandr Morgulis,
Alejandro A. Schaffer, and Yi-Kuo Yu (2005) "Protein database searches
using compositionally adjusted substitution matrices", FEBS J. 272:5101-5109.

Query= AllatostatinA-type26
         (9 letters)

Database: /state/partition1/workspace/htdocs/173/omicshare/tools/Publi
c/data2/user/201804/03169b95f331372e8cde8461c7be3ca7//com50_0.fasta 
           2648 sequences; 1,102,136 total letters

Searching..................................................done

 ***** No hits found ******


BLASTP 2.2.26 [Sep-21-2011]


Reference: Altschul, Stephen F., Thomas L. Madden, Alejandro A. Schaffer, 
Jinghui Zhang, Zheng Zhang, Webb Miller, and David J. Lipman (1997), 
"Gapped BLAST and PSI-BLAST: a new generation of protein database search
programs",  Nucleic Acids Res. 25:3389-3402.

Reference for compositional score matrix adjustment: Altschul, Stephen F., 
John C. Wootton, E. Michael Gertz, Richa Agarwala, Aleksandr Morgulis,
Alejandro A. Schaffer, and Yi-Kuo Yu (2005) "Protein database searches
using compositionally adjusted substitution matrices", FEBS J. 272:5101-5109.

Query= AllatostatinA-type27
         (8 letters)

Database: /state/partition1/workspace/htdocs/173/omicshare/tools/Publi
c/data2/user/201804/03169b95f331372e8cde8461c7be3ca7//com50_0.fasta 
           2648 sequences; 1,102,136 total letters

Searching..................................................done

 ***** No hits found ******


BLASTP 2.2.26 [Sep-21-2011]


Reference: Altschul, Stephen F., Thomas L. Madden, Alejandro A. Schaffer, 
Jinghui Zhang, Zheng Zhang, Webb Miller, and David J. Lipman (1997), 
"Gapped BLAST and PSI-BLAST: a new generation of protein database search
programs",  Nucleic Acids Res. 25:3389-3402.

Reference for compositional score matrix adjustment: Altschul, Stephen F., 
John C. Wootton, E. Michael Gertz, Richa Agarwala, Aleksandr Morgulis,
Alejandro A. Schaffer, and Yi-Kuo Yu (2005) "Protein database searches
using compositionally adjusted substitution matrices", FEBS J. 272:5101-5109.

Query= AllatostatinA-type28
         (8 letters)

Database: /state/partition1/workspace/htdocs/173/omicshare/tools/Publi
c/data2/user/201804/03169b95f331372e8cde8461c7be3ca7//com50_0.fasta 
           2648 sequences; 1,102,136 total letters

Searching..................................................done

 ***** No hits found ******


BLASTP 2.2.26 [Sep-21-2011]


Reference: Altschul, Stephen F., Thomas L. Madden, Alejandro A. Schaffer, 
Jinghui Zhang, Zheng Zhang, Webb Miller, and David J. Lipman (1997), 
"Gapped BLAST and PSI-BLAST: a new generation of protein database search
programs",  Nucleic Acids Res. 25:3389-3402.

Reference for compositional score matrix adjustment: Altschul, Stephen F., 
John C. Wootton, E. Michael Gertz, Richa Agarwala, Aleksandr Morgulis,
Alejandro A. Schaffer, and Yi-Kuo Yu (2005) "Protein database searches
using compositionally adjusted substitution matrices", FEBS J. 272:5101-5109.

Query= AllatostatinA-type29
         (9 letters)

Database: /state/partition1/workspace/htdocs/173/omicshare/tools/Publi
c/data2/user/201804/03169b95f331372e8cde8461c7be3ca7//com50_0.fasta 
           2648 sequences; 1,102,136 total letters

Searching..................................................done

 ***** No hits found ******


BLASTP 2.2.26 [Sep-21-2011]


Reference: Altschul, Stephen F., Thomas L. Madden, Alejandro A. Schaffer, 
Jinghui Zhang, Zheng Zhang, Webb Miller, and David J. Lipman (1997), 
"Gapped BLAST and PSI-BLAST: a new generation of protein database search
programs",  Nucleic Acids Res. 25:3389-3402.

Reference for compositional score matrix adjustment: Altschul, Stephen F., 
John C. Wootton, E. Michael Gertz, Richa Agarwala, Aleksandr Morgulis,
Alejandro A. Schaffer, and Yi-Kuo Yu (2005) "Protein database searches
using compositionally adjusted substitution matrices", FEBS J. 272:5101-5109.

Query= AllatostatinA-type3
         (7 letters)

Database: /state/partition1/workspace/htdocs/173/omicshare/tools/Publi
c/data2/user/201804/03169b95f331372e8cde8461c7be3ca7//com50_0.fasta 
           2648 sequences; 1,102,136 total letters

Searching..................................................done

 ***** No hits found ******


BLASTP 2.2.26 [Sep-21-2011]


Reference: Altschul, Stephen F., Thomas L. Madden, Alejandro A. Schaffer, 
Jinghui Zhang, Zheng Zhang, Webb Miller, and David J. Lipman (1997), 
"Gapped BLAST and PSI-BLAST: a new generation of protein database search
programs",  Nucleic Acids Res. 25:3389-3402.

Reference for compositional score matrix adjustment: Altschul, Stephen F., 
John C. Wootton, E. Michael Gertz, Richa Agarwala, Aleksandr Morgulis,
Alejandro A. Schaffer, and Yi-Kuo Yu (2005) "Protein database searches
using compositionally adjusted substitution matrices", FEBS J. 272:5101-5109.

Query= AllatostatinA-type30
         (12 letters)

Database: /state/partition1/workspace/htdocs/173/omicshare/tools/Publi
c/data2/user/201804/03169b95f331372e8cde8461c7be3ca7//com50_0.fasta 
           2648 sequences; 1,102,136 total letters

Searching..................................................done

 ***** No hits found ******


BLASTP 2.2.26 [Sep-21-2011]


Reference: Altschul, Stephen F., Thomas L. Madden, Alejandro A. Schaffer, 
Jinghui Zhang, Zheng Zhang, Webb Miller, and David J. Lipman (1997), 
"Gapped BLAST and PSI-BLAST: a new generation of protein database search
programs",  Nucleic Acids Res. 25:3389-3402.

Reference for compositional score matrix adjustment: Altschul, Stephen F., 
John C. Wootton, E. Michael Gertz, Richa Agarwala, Aleksandr Morgulis,
Alejandro A. Schaffer, and Yi-Kuo Yu (2005) "Protein database searches
using compositionally adjusted substitution matrices", FEBS J. 272:5101-5109.

Query= AllatostatinA-type31
         (19 letters)

Database: /state/partition1/workspace/htdocs/173/omicshare/tools/Publi
c/data2/user/201804/03169b95f331372e8cde8461c7be3ca7//com50_0.fasta 
           2648 sequences; 1,102,136 total letters

Searching..................................................done

 ***** No hits found ******


BLASTP 2.2.26 [Sep-21-2011]


Reference: Altschul, Stephen F., Thomas L. Madden, Alejandro A. Schaffer, 
Jinghui Zhang, Zheng Zhang, Webb Miller, and David J. Lipman (1997), 
"Gapped BLAST and PSI-BLAST: a new generation of protein database search
programs",  Nucleic Acids Res. 25:3389-3402.

Reference for compositional score matrix adjustment: Altschul, Stephen F., 
John C. Wootton, E. Michael Gertz, Richa Agarwala, Aleksandr Morgulis,
Alejandro A. Schaffer, and Yi-Kuo Yu (2005) "Protein database searches
using compositionally adjusted substitution matrices", FEBS J. 272:5101-5109.

Query= AllatostatinA-type32
         (7 letters)

Database: /state/partition1/workspace/htdocs/173/omicshare/tools/Publi
c/data2/user/201804/03169b95f331372e8cde8461c7be3ca7//com50_0.fasta 
           2648 sequences; 1,102,136 total letters

Searching..................................................done

 ***** No hits found ******


BLASTP 2.2.26 [Sep-21-2011]


Reference: Altschul, Stephen F., Thomas L. Madden, Alejandro A. Schaffer, 
Jinghui Zhang, Zheng Zhang, Webb Miller, and David J. Lipman (1997), 
"Gapped BLAST and PSI-BLAST: a new generation of protein database search
programs",  Nucleic Acids Res. 25:3389-3402.

Reference for compositional score matrix adjustment: Altschul, Stephen F., 
John C. Wootton, E. Michael Gertz, Richa Agarwala, Aleksandr Morgulis,
Alejandro A. Schaffer, and Yi-Kuo Yu (2005) "Protein database searches
using compositionally adjusted substitution matrices", FEBS J. 272:5101-5109.

Query= AllatostatinA-type33
         (9 letters)

Database: /state/partition1/workspace/htdocs/173/omicshare/tools/Publi
c/data2/user/201804/03169b95f331372e8cde8461c7be3ca7//com50_0.fasta 
           2648 sequences; 1,102,136 total letters

Searching..................................................done

 ***** No hits found ******


BLASTP 2.2.26 [Sep-21-2011]


Reference: Altschul, Stephen F., Thomas L. Madden, Alejandro A. Schaffer, 
Jinghui Zhang, Zheng Zhang, Webb Miller, and David J. Lipman (1997), 
"Gapped BLAST and PSI-BLAST: a new generation of protein database search
programs",  Nucleic Acids Res. 25:3389-3402.

Reference for compositional score matrix adjustment: Altschul, Stephen F., 
John C. Wootton, E. Michael Gertz, Richa Agarwala, Aleksandr Morgulis,
Alejandro A. Schaffer, and Yi-Kuo Yu (2005) "Protein database searches
using compositionally adjusted substitution matrices", FEBS J. 272:5101-5109.

Query= AllatostatinA-type34
         (9 letters)

Database: /state/partition1/workspace/htdocs/173/omicshare/tools/Publi
c/data2/user/201804/03169b95f331372e8cde8461c7be3ca7//com50_0.fasta 
           2648 sequences; 1,102,136 total letters

Searching..................................................done

 ***** No hits found ******


BLASTP 2.2.26 [Sep-21-2011]


Reference: Altschul, Stephen F., Thomas L. Madden, Alejandro A. Schaffer, 
Jinghui Zhang, Zheng Zhang, Webb Miller, and David J. Lipman (1997), 
"Gapped BLAST and PSI-BLAST: a new generation of protein database search
programs",  Nucleic Acids Res. 25:3389-3402.

Reference for compositional score matrix adjustment: Altschul, Stephen F., 
John C. Wootton, E. Michael Gertz, Richa Agarwala, Aleksandr Morgulis,
Alejandro A. Schaffer, and Yi-Kuo Yu (2005) "Protein database searches
using compositionally adjusted substitution matrices", FEBS J. 272:5101-5109.

Query= AllatostatinA-type35
         (12 letters)

Database: /state/partition1/workspace/htdocs/173/omicshare/tools/Publi
c/data2/user/201804/03169b95f331372e8cde8461c7be3ca7//com50_0.fasta 
           2648 sequences; 1,102,136 total letters

Searching..................................................done

 ***** No hits found ******


BLASTP 2.2.26 [Sep-21-2011]


Reference: Altschul, Stephen F., Thomas L. Madden, Alejandro A. Schaffer, 
Jinghui Zhang, Zheng Zhang, Webb Miller, and David J. Lipman (1997), 
"Gapped BLAST and PSI-BLAST: a new generation of protein database search
programs",  Nucleic Acids Res. 25:3389-3402.

Reference for compositional score matrix adjustment: Altschul, Stephen F., 
John C. Wootton, E. Michael Gertz, Richa Agarwala, Aleksandr Morgulis,
Alejandro A. Schaffer, and Yi-Kuo Yu (2005) "Protein database searches
using compositionally adjusted substitution matrices", FEBS J. 272:5101-5109.

Query= AllatostatinA-type36
         (8 letters)

Database: /state/partition1/workspace/htdocs/173/omicshare/tools/Publi
c/data2/user/201804/03169b95f331372e8cde8461c7be3ca7//com50_0.fasta 
           2648 sequences; 1,102,136 total letters

Searching..................................................done

 ***** No hits found ******


BLASTP 2.2.26 [Sep-21-2011]


Reference: Altschul, Stephen F., Thomas L. Madden, Alejandro A. Schaffer, 
Jinghui Zhang, Zheng Zhang, Webb Miller, and David J. Lipman (1997), 
"Gapped BLAST and PSI-BLAST: a new generation of protein database search
programs",  Nucleic Acids Res. 25:3389-3402.

Reference for compositional score matrix adjustment: Altschul, Stephen F., 
John C. Wootton, E. Michael Gertz, Richa Agarwala, Aleksandr Morgulis,
Alejandro A. Schaffer, and Yi-Kuo Yu (2005) "Protein database searches
using compositionally adjusted substitution matrices", FEBS J. 272:5101-5109.

Query= AllatostatinA-type37
         (16 letters)

Database: /state/partition1/workspace/htdocs/173/omicshare/tools/Publi
c/data2/user/201804/03169b95f331372e8cde8461c7be3ca7//com50_0.fasta 
           2648 sequences; 1,102,136 total letters

Searching..................................................done

 ***** No hits found ******


BLASTP 2.2.26 [Sep-21-2011]


Reference: Altschul, Stephen F., Thomas L. Madden, Alejandro A. Schaffer, 
Jinghui Zhang, Zheng Zhang, Webb Miller, and David J. Lipman (1997), 
"Gapped BLAST and PSI-BLAST: a new generation of protein database search
programs",  Nucleic Acids Res. 25:3389-3402.

Reference for compositional score matrix adjustment: Altschul, Stephen F., 
John C. Wootton, E. Michael Gertz, Richa Agarwala, Aleksandr Morgulis,
Alejandro A. Schaffer, and Yi-Kuo Yu (2005) "Protein database searches
using compositionally adjusted substitution matrices", FEBS J. 272:5101-5109.

Query= AllatostatinA-type4
         (7 letters)

Database: /state/partition1/workspace/htdocs/173/omicshare/tools/Publi
c/data2/user/201804/03169b95f331372e8cde8461c7be3ca7//com50_0.fasta 
           2648 sequences; 1,102,136 total letters

Searching..................................................done

 ***** No hits found ******


BLASTP 2.2.26 [Sep-21-2011]


Reference: Altschul, Stephen F., Thomas L. Madden, Alejandro A. Schaffer, 
Jinghui Zhang, Zheng Zhang, Webb Miller, and David J. Lipman (1997), 
"Gapped BLAST and PSI-BLAST: a new generation of protein database search
programs",  Nucleic Acids Res. 25:3389-3402.

Reference for compositional score matrix adjustment: Altschul, Stephen F., 
John C. Wootton, E. Michael Gertz, Richa Agarwala, Aleksandr Morgulis,
Alejandro A. Schaffer, and Yi-Kuo Yu (2005) "Protein database searches
using compositionally adjusted substitution matrices", FEBS J. 272:5101-5109.

Query= AllatostatinA-type5
         (7 letters)

Database: /state/partition1/workspace/htdocs/173/omicshare/tools/Publi
c/data2/user/201804/03169b95f331372e8cde8461c7be3ca7//com50_0.fasta 
           2648 sequences; 1,102,136 total letters

Searching..................................................done

 ***** No hits found ******


BLASTP 2.2.26 [Sep-21-2011]


Reference: Altschul, Stephen F., Thomas L. Madden, Alejandro A. Schaffer, 
Jinghui Zhang, Zheng Zhang, Webb Miller, and David J. Lipman (1997), 
"Gapped BLAST and PSI-BLAST: a new generation of protein database search
programs",  Nucleic Acids Res. 25:3389-3402.

Reference for compositional score matrix adjustment: Altschul, Stephen F., 
John C. Wootton, E. Michael Gertz, Richa Agarwala, Aleksandr Morgulis,
Alejandro A. Schaffer, and Yi-Kuo Yu (2005) "Protein database searches
using compositionally adjusted substitution matrices", FEBS J. 272:5101-5109.

Query= AllatostatinA-type6
         (7 letters)

Database: /state/partition1/workspace/htdocs/173/omicshare/tools/Publi
c/data2/user/201804/03169b95f331372e8cde8461c7be3ca7//com50_0.fasta 
           2648 sequences; 1,102,136 total letters

Searching..................................................done

 ***** No hits found ******


BLASTP 2.2.26 [Sep-21-2011]


Reference: Altschul, Stephen F., Thomas L. Madden, Alejandro A. Schaffer, 
Jinghui Zhang, Zheng Zhang, Webb Miller, and David J. Lipman (1997), 
"Gapped BLAST and PSI-BLAST: a new generation of protein database search
programs",  Nucleic Acids Res. 25:3389-3402.

Reference for compositional score matrix adjustment: Altschul, Stephen F., 
John C. Wootton, E. Michael Gertz, Richa Agarwala, Aleksandr Morgulis,
Alejandro A. Schaffer, and Yi-Kuo Yu (2005) "Protein database searches
using compositionally adjusted substitution matrices", FEBS J. 272:5101-5109.

Query= AllatostatinA-type7
         (7 letters)

Database: /state/partition1/workspace/htdocs/173/omicshare/tools/Publi
c/data2/user/201804/03169b95f331372e8cde8461c7be3ca7//com50_0.fasta 
           2648 sequences; 1,102,136 total letters

Searching..................................................done

 ***** No hits found ******


BLASTP 2.2.26 [Sep-21-2011]


Reference: Altschul, Stephen F., Thomas L. Madden, Alejandro A. Schaffer, 
Jinghui Zhang, Zheng Zhang, Webb Miller, and David J. Lipman (1997), 
"Gapped BLAST and PSI-BLAST: a new generation of protein database search
programs",  Nucleic Acids Res. 25:3389-3402.

Reference for compositional score matrix adjustment: Altschul, Stephen F., 
John C. Wootton, E. Michael Gertz, Richa Agarwala, Aleksandr Morgulis,
Alejandro A. Schaffer, and Yi-Kuo Yu (2005) "Protein database searches
using compositionally adjusted substitution matrices", FEBS J. 272:5101-5109.

Query= AllatostatinA-type8
         (8 letters)

Database: /state/partition1/workspace/htdocs/173/omicshare/tools/Publi
c/data2/user/201804/03169b95f331372e8cde8461c7be3ca7//com50_0.fasta 
           2648 sequences; 1,102,136 total letters

Searching..................................................done

 ***** No hits found ******


BLASTP 2.2.26 [Sep-21-2011]


Reference: Altschul, Stephen F., Thomas L. Madden, Alejandro A. Schaffer, 
Jinghui Zhang, Zheng Zhang, Webb Miller, and David J. Lipman (1997), 
"Gapped BLAST and PSI-BLAST: a new generation of protein database search
programs",  Nucleic Acids Res. 25:3389-3402.

Reference for compositional score matrix adjustment: Altschul, Stephen F., 
John C. Wootton, E. Michael Gertz, Richa Agarwala, Aleksandr Morgulis,
Alejandro A. Schaffer, and Yi-Kuo Yu (2005) "Protein database searches
using compositionally adjusted substitution matrices", FEBS J. 272:5101-5109.

Query= AllatostatinA-type9
         (7 letters)

Database: /state/partition1/workspace/htdocs/173/omicshare/tools/Publi
c/data2/user/201804/03169b95f331372e8cde8461c7be3ca7//com50_0.fasta 
           2648 sequences; 1,102,136 total letters

Searching..................................................done

 ***** No hits found ******


BLASTP 2.2.26 [Sep-21-2011]


Reference: Altschul, Stephen F., Thomas L. Madden, Alejandro A. Schaffer, 
Jinghui Zhang, Zheng Zhang, Webb Miller, and David J. Lipman (1997), 
"Gapped BLAST and PSI-BLAST: a new generation of protein database search
programs",  Nucleic Acids Res. 25:3389-3402.

Reference for compositional score matrix adjustment: Altschul, Stephen F., 
John C. Wootton, E. Michael Gertz, Richa Agarwala, Aleksandr Morgulis,
Alejandro A. Schaffer, and Yi-Kuo Yu (2005) "Protein database searches
using compositionally adjusted substitution matrices", FEBS J. 272:5101-5109.

Query= AllatostatinA-typePRP1
         (11 letters)

Database: /state/partition1/workspace/htdocs/173/omicshare/tools/Publi
c/data2/user/201804/03169b95f331372e8cde8461c7be3ca7//com50_0.fasta 
           2648 sequences; 1,102,136 total letters

Searching..................................................done

 ***** No hits found ******


BLASTP 2.2.26 [Sep-21-2011]


Reference: Altschul, Stephen F., Thomas L. Madden, Alejandro A. Schaffer, 
Jinghui Zhang, Zheng Zhang, Webb Miller, and David J. Lipman (1997), 
"Gapped BLAST and PSI-BLAST: a new generation of protein database search
programs",  Nucleic Acids Res. 25:3389-3402.

Reference for compositional score matrix adjustment: Altschul, Stephen F., 
John C. Wootton, E. Michael Gertz, Richa Agarwala, Aleksandr Morgulis,
Alejandro A. Schaffer, and Yi-Kuo Yu (2005) "Protein database searches
using compositionally adjusted substitution matrices", FEBS J. 272:5101-5109.

Query= AllatostatinA-typePRP2
         (10 letters)

Database: /state/partition1/workspace/htdocs/173/omicshare/tools/Publi
c/data2/user/201804/03169b95f331372e8cde8461c7be3ca7//com50_0.fasta 
           2648 sequences; 1,102,136 total letters

Searching..................................................done

 ***** No hits found ******


BLASTP 2.2.26 [Sep-21-2011]


Reference: Altschul, Stephen F., Thomas L. Madden, Alejandro A. Schaffer, 
Jinghui Zhang, Zheng Zhang, Webb Miller, and David J. Lipman (1997), 
"Gapped BLAST and PSI-BLAST: a new generation of protein database search
programs",  Nucleic Acids Res. 25:3389-3402.

Reference for compositional score matrix adjustment: Altschul, Stephen F., 
John C. Wootton, E. Michael Gertz, Richa Agarwala, Aleksandr Morgulis,
Alejandro A. Schaffer, and Yi-Kuo Yu (2005) "Protein database searches
using compositionally adjusted substitution matrices", FEBS J. 272:5101-5109.

Query= AllatostatinA-typePRP3
         (5 letters)

Database: /state/partition1/workspace/htdocs/173/omicshare/tools/Publi
c/data2/user/201804/03169b95f331372e8cde8461c7be3ca7//com50_0.fasta 
           2648 sequences; 1,102,136 total letters

Searching..................................................done

 ***** No hits found ******


BLASTP 2.2.26 [Sep-21-2011]


Reference: Altschul, Stephen F., Thomas L. Madden, Alejandro A. Schaffer, 
Jinghui Zhang, Zheng Zhang, Webb Miller, and David J. Lipman (1997), 
"Gapped BLAST and PSI-BLAST: a new generation of protein database search
programs",  Nucleic Acids Res. 25:3389-3402.

Reference for compositional score matrix adjustment: Altschul, Stephen F., 
John C. Wootton, E. Michael Gertz, Richa Agarwala, Aleksandr Morgulis,
Alejandro A. Schaffer, and Yi-Kuo Yu (2005) "Protein database searches
using compositionally adjusted substitution matrices", FEBS J. 272:5101-5109.

Query= AllatostatinB-type1
         (9 letters)

Database: /state/partition1/workspace/htdocs/173/omicshare/tools/Publi
c/data2/user/201804/03169b95f331372e8cde8461c7be3ca7//com50_0.fasta 
           2648 sequences; 1,102,136 total letters

Searching..................................................done


                                                                 Score    E
Sequences producing significant alignments:                      (bits) Value

XP_027219575.1 |cds_id rna-XM_027363774.1 |trans_id rna-XM_02736...    22   0.24 
Gene.42028::MSTRG.8690.2::g.42028::m.42028 |cds_id Gene.42028::M...    22   0.27 

>XP_027219575.1 |cds_id rna-XM_027363774.1 |trans_id
           rna-XM_027363774.1 |gene_id gene-LOC113811920
          Length = 675

 Score = 21.9 bits (45), Expect = 0.24,   Method: Composition-based stats.
 Identities = 6/8 (75%), Positives = 7/8 (87%)

Query: 2   WSNLGQAW 9
           W NLG+AW
Sbjct: 214 WQNLGEAW 221


>Gene.42028::MSTRG.8690.2::g.42028::m.42028 |cds_id
           Gene.42028::MSTRG.8690.2::g.42028::m.42028 |trans_id
           MSTRG.8690.2 |gene_id gene-LOC113811920
          Length = 608

 Score = 21.6 bits (44), Expect = 0.27,   Method: Composition-based stats.
 Identities = 6/8 (75%), Positives = 7/8 (87%)

Query: 2   WSNLGQAW 9
           W NLG+AW
Sbjct: 189 WQNLGEAW 196


BLASTP 2.2.26 [Sep-21-2011]


Reference: Altschul, Stephen F., Thomas L. Madden, Alejandro A. Schaffer, 
Jinghui Zhang, Zheng Zhang, Webb Miller, and David J. Lipman (1997), 
"Gapped BLAST and PSI-BLAST: a new generation of protein database search
programs",  Nucleic Acids Res. 25:3389-3402.

Reference for compositional score matrix adjustment: Altschul, Stephen F., 
John C. Wootton, E. Michael Gertz, Richa Agarwala, Aleksandr Morgulis,
Alejandro A. Schaffer, and Yi-Kuo Yu (2005) "Protein database searches
using compositionally adjusted substitution matrices", FEBS J. 272:5101-5109.

Query= AllatostatinB-type10
         (11 letters)

Database: /state/partition1/workspace/htdocs/173/omicshare/tools/Publi
c/data2/user/201804/03169b95f331372e8cde8461c7be3ca7//com50_0.fasta 
           2648 sequences; 1,102,136 total letters

Searching..................................................done

 ***** No hits found ******


BLASTP 2.2.26 [Sep-21-2011]


Reference: Altschul, Stephen F., Thomas L. Madden, Alejandro A. Schaffer, 
Jinghui Zhang, Zheng Zhang, Webb Miller, and David J. Lipman (1997), 
"Gapped BLAST and PSI-BLAST: a new generation of protein database search
programs",  Nucleic Acids Res. 25:3389-3402.

Reference for compositional score matrix adjustment: Altschul, Stephen F., 
John C. Wootton, E. Michael Gertz, Richa Agarwala, Aleksandr Morgulis,
Alejandro A. Schaffer, and Yi-Kuo Yu (2005) "Protein database searches
using compositionally adjusted substitution matrices", FEBS J. 272:5101-5109.

Query= AllatostatinB-type11
         (12 letters)

Database: /state/partition1/workspace/htdocs/173/omicshare/tools/Publi
c/data2/user/201804/03169b95f331372e8cde8461c7be3ca7//com50_0.fasta 
           2648 sequences; 1,102,136 total letters

Searching..................................................done

 ***** No hits found ******


BLASTP 2.2.26 [Sep-21-2011]


Reference: Altschul, Stephen F., Thomas L. Madden, Alejandro A. Schaffer, 
Jinghui Zhang, Zheng Zhang, Webb Miller, and David J. Lipman (1997), 
"Gapped BLAST and PSI-BLAST: a new generation of protein database search
programs",  Nucleic Acids Res. 25:3389-3402.

Reference for compositional score matrix adjustment: Altschul, Stephen F., 
John C. Wootton, E. Michael Gertz, Richa Agarwala, Aleksandr Morgulis,
Alejandro A. Schaffer, and Yi-Kuo Yu (2005) "Protein database searches
using compositionally adjusted substitution matrices", FEBS J. 272:5101-5109.

Query= AllatostatinB-type12
         (11 letters)

Database: /state/partition1/workspace/htdocs/173/omicshare/tools/Publi
c/data2/user/201804/03169b95f331372e8cde8461c7be3ca7//com50_0.fasta 
           2648 sequences; 1,102,136 total letters

Searching..................................................done

 ***** No hits found ******


BLASTP 2.2.26 [Sep-21-2011]


Reference: Altschul, Stephen F., Thomas L. Madden, Alejandro A. Schaffer, 
Jinghui Zhang, Zheng Zhang, Webb Miller, and David J. Lipman (1997), 
"Gapped BLAST and PSI-BLAST: a new generation of protein database search
programs",  Nucleic Acids Res. 25:3389-3402.

Reference for compositional score matrix adjustment: Altschul, Stephen F., 
John C. Wootton, E. Michael Gertz, Richa Agarwala, Aleksandr Morgulis,
Alejandro A. Schaffer, and Yi-Kuo Yu (2005) "Protein database searches
using compositionally adjusted substitution matrices", FEBS J. 272:5101-5109.

Query= AllatostatinB-type13
         (12 letters)

Database: /state/partition1/workspace/htdocs/173/omicshare/tools/Publi
c/data2/user/201804/03169b95f331372e8cde8461c7be3ca7//com50_0.fasta 
           2648 sequences; 1,102,136 total letters

Searching..................................................done

 ***** No hits found ******


BLASTP 2.2.26 [Sep-21-2011]


Reference: Altschul, Stephen F., Thomas L. Madden, Alejandro A. Schaffer, 
Jinghui Zhang, Zheng Zhang, Webb Miller, and David J. Lipman (1997), 
"Gapped BLAST and PSI-BLAST: a new generation of protein database search
programs",  Nucleic Acids Res. 25:3389-3402.

Reference for compositional score matrix adjustment: Altschul, Stephen F., 
John C. Wootton, E. Michael Gertz, Richa Agarwala, Aleksandr Morgulis,
Alejandro A. Schaffer, and Yi-Kuo Yu (2005) "Protein database searches
using compositionally adjusted substitution matrices", FEBS J. 272:5101-5109.

Query= AllatostatinB-type14
         (9 letters)

Database: /state/partition1/workspace/htdocs/173/omicshare/tools/Publi
c/data2/user/201804/03169b95f331372e8cde8461c7be3ca7//com50_0.fasta 
           2648 sequences; 1,102,136 total letters

Searching..................................................done

 ***** No hits found ******


BLASTP 2.2.26 [Sep-21-2011]


Reference: Altschul, Stephen F., Thomas L. Madden, Alejandro A. Schaffer, 
Jinghui Zhang, Zheng Zhang, Webb Miller, and David J. Lipman (1997), 
"Gapped BLAST and PSI-BLAST: a new generation of protein database search
programs",  Nucleic Acids Res. 25:3389-3402.

Reference for compositional score matrix adjustment: Altschul, Stephen F., 
John C. Wootton, E. Michael Gertz, Richa Agarwala, Aleksandr Morgulis,
Alejandro A. Schaffer, and Yi-Kuo Yu (2005) "Protein database searches
using compositionally adjusted substitution matrices", FEBS J. 272:5101-5109.

Query= AllatostatinB-type15
         (10 letters)

Database: /state/partition1/workspace/htdocs/173/omicshare/tools/Publi
c/data2/user/201804/03169b95f331372e8cde8461c7be3ca7//com50_0.fasta 
           2648 sequences; 1,102,136 total letters

Searching..................................................done

 ***** No hits found ******


BLASTP 2.2.26 [Sep-21-2011]


Reference: Altschul, Stephen F., Thomas L. Madden, Alejandro A. Schaffer, 
Jinghui Zhang, Zheng Zhang, Webb Miller, and David J. Lipman (1997), 
"Gapped BLAST and PSI-BLAST: a new generation of protein database search
programs",  Nucleic Acids Res. 25:3389-3402.

Reference for compositional score matrix adjustment: Altschul, Stephen F., 
John C. Wootton, E. Michael Gertz, Richa Agarwala, Aleksandr Morgulis,
Alejandro A. Schaffer, and Yi-Kuo Yu (2005) "Protein database searches
using compositionally adjusted substitution matrices", FEBS J. 272:5101-5109.

Query= AllatostatinB-type16
         (10 letters)

Database: /state/partition1/workspace/htdocs/173/omicshare/tools/Publi
c/data2/user/201804/03169b95f331372e8cde8461c7be3ca7//com50_0.fasta 
           2648 sequences; 1,102,136 total letters

Searching..................................................done

 ***** No hits found ******


BLASTP 2.2.26 [Sep-21-2011]


Reference: Altschul, Stephen F., Thomas L. Madden, Alejandro A. Schaffer, 
Jinghui Zhang, Zheng Zhang, Webb Miller, and David J. Lipman (1997), 
"Gapped BLAST and PSI-BLAST: a new generation of protein database search
programs",  Nucleic Acids Res. 25:3389-3402.

Reference for compositional score matrix adjustment: Altschul, Stephen F., 
John C. Wootton, E. Michael Gertz, Richa Agarwala, Aleksandr Morgulis,
Alejandro A. Schaffer, and Yi-Kuo Yu (2005) "Protein database searches
using compositionally adjusted substitution matrices", FEBS J. 272:5101-5109.

Query= AllatostatinB-type17
         (6 letters)

Database: /state/partition1/workspace/htdocs/173/omicshare/tools/Publi
c/data2/user/201804/03169b95f331372e8cde8461c7be3ca7//com50_0.fasta 
           2648 sequences; 1,102,136 total letters

Searching..................................................done

 ***** No hits found ******


BLASTP 2.2.26 [Sep-21-2011]


Reference: Altschul, Stephen F., Thomas L. Madden, Alejandro A. Schaffer, 
Jinghui Zhang, Zheng Zhang, Webb Miller, and David J. Lipman (1997), 
"Gapped BLAST and PSI-BLAST: a new generation of protein database search
programs",  Nucleic Acids Res. 25:3389-3402.

Reference for compositional score matrix adjustment: Altschul, Stephen F., 
John C. Wootton, E. Michael Gertz, Richa Agarwala, Aleksandr Morgulis,
Alejandro A. Schaffer, and Yi-Kuo Yu (2005) "Protein database searches
using compositionally adjusted substitution matrices", FEBS J. 272:5101-5109.

Query= AllatostatinB-type18
         (11 letters)

Database: /state/partition1/workspace/htdocs/173/omicshare/tools/Publi
c/data2/user/201804/03169b95f331372e8cde8461c7be3ca7//com50_0.fasta 
           2648 sequences; 1,102,136 total letters

Searching..................................................done

 ***** No hits found ******


BLASTP 2.2.26 [Sep-21-2011]


Reference: Altschul, Stephen F., Thomas L. Madden, Alejandro A. Schaffer, 
Jinghui Zhang, Zheng Zhang, Webb Miller, and David J. Lipman (1997), 
"Gapped BLAST and PSI-BLAST: a new generation of protein database search
programs",  Nucleic Acids Res. 25:3389-3402.

Reference for compositional score matrix adjustment: Altschul, Stephen F., 
John C. Wootton, E. Michael Gertz, Richa Agarwala, Aleksandr Morgulis,
Alejandro A. Schaffer, and Yi-Kuo Yu (2005) "Protein database searches
using compositionally adjusted substitution matrices", FEBS J. 272:5101-5109.

Query= AllatostatinB-type2
         (9 letters)

Database: /state/partition1/workspace/htdocs/173/omicshare/tools/Publi
c/data2/user/201804/03169b95f331372e8cde8461c7be3ca7//com50_0.fasta 
           2648 sequences; 1,102,136 total letters

Searching..................................................done

 ***** No hits found ******


BLASTP 2.2.26 [Sep-21-2011]


Reference: Altschul, Stephen F., Thomas L. Madden, Alejandro A. Schaffer, 
Jinghui Zhang, Zheng Zhang, Webb Miller, and David J. Lipman (1997), 
"Gapped BLAST and PSI-BLAST: a new generation of protein database search
programs",  Nucleic Acids Res. 25:3389-3402.

Reference for compositional score matrix adjustment: Altschul, Stephen F., 
John C. Wootton, E. Michael Gertz, Richa Agarwala, Aleksandr Morgulis,
Alejandro A. Schaffer, and Yi-Kuo Yu (2005) "Protein database searches
using compositionally adjusted substitution matrices", FEBS J. 272:5101-5109.

Query= AllatostatinB-type3
         (10 letters)

Database: /state/partition1/workspace/htdocs/173/omicshare/tools/Publi
c/data2/user/201804/03169b95f331372e8cde8461c7be3ca7//com50_0.fasta 
           2648 sequences; 1,102,136 total letters

Searching..................................................done

 ***** No hits found ******


BLASTP 2.2.26 [Sep-21-2011]


Reference: Altschul, Stephen F., Thomas L. Madden, Alejandro A. Schaffer, 
Jinghui Zhang, Zheng Zhang, Webb Miller, and David J. Lipman (1997), 
"Gapped BLAST and PSI-BLAST: a new generation of protein database search
programs",  Nucleic Acids Res. 25:3389-3402.

Reference for compositional score matrix adjustment: Altschul, Stephen F., 
John C. Wootton, E. Michael Gertz, Richa Agarwala, Aleksandr Morgulis,
Alejandro A. Schaffer, and Yi-Kuo Yu (2005) "Protein database searches
using compositionally adjusted substitution matrices", FEBS J. 272:5101-5109.

Query= AllatostatinB-type4
         (10 letters)

Database: /state/partition1/workspace/htdocs/173/omicshare/tools/Publi
c/data2/user/201804/03169b95f331372e8cde8461c7be3ca7//com50_0.fasta 
           2648 sequences; 1,102,136 total letters

Searching..................................................done

 ***** No hits found ******


BLASTP 2.2.26 [Sep-21-2011]


Reference: Altschul, Stephen F., Thomas L. Madden, Alejandro A. Schaffer, 
Jinghui Zhang, Zheng Zhang, Webb Miller, and David J. Lipman (1997), 
"Gapped BLAST and PSI-BLAST: a new generation of protein database search
programs",  Nucleic Acids Res. 25:3389-3402.

Reference for compositional score matrix adjustment: Altschul, Stephen F., 
John C. Wootton, E. Michael Gertz, Richa Agarwala, Aleksandr Morgulis,
Alejandro A. Schaffer, and Yi-Kuo Yu (2005) "Protein database searches
using compositionally adjusted substitution matrices", FEBS J. 272:5101-5109.

Query= AllatostatinB-type5
         (10 letters)

Database: /state/partition1/workspace/htdocs/173/omicshare/tools/Publi
c/data2/user/201804/03169b95f331372e8cde8461c7be3ca7//com50_0.fasta 
           2648 sequences; 1,102,136 total letters

Searching..................................................done

 ***** No hits found ******


BLASTP 2.2.26 [Sep-21-2011]


Reference: Altschul, Stephen F., Thomas L. Madden, Alejandro A. Schaffer, 
Jinghui Zhang, Zheng Zhang, Webb Miller, and David J. Lipman (1997), 
"Gapped BLAST and PSI-BLAST: a new generation of protein database search
programs",  Nucleic Acids Res. 25:3389-3402.

Reference for compositional score matrix adjustment: Altschul, Stephen F., 
John C. Wootton, E. Michael Gertz, Richa Agarwala, Aleksandr Morgulis,
Alejandro A. Schaffer, and Yi-Kuo Yu (2005) "Protein database searches
using compositionally adjusted substitution matrices", FEBS J. 272:5101-5109.

Query= AllatostatinB-type6
         (11 letters)

Database: /state/partition1/workspace/htdocs/173/omicshare/tools/Publi
c/data2/user/201804/03169b95f331372e8cde8461c7be3ca7//com50_0.fasta 
           2648 sequences; 1,102,136 total letters

Searching..................................................done

 ***** No hits found ******


BLASTP 2.2.26 [Sep-21-2011]


Reference: Altschul, Stephen F., Thomas L. Madden, Alejandro A. Schaffer, 
Jinghui Zhang, Zheng Zhang, Webb Miller, and David J. Lipman (1997), 
"Gapped BLAST and PSI-BLAST: a new generation of protein database search
programs",  Nucleic Acids Res. 25:3389-3402.

Reference for compositional score matrix adjustment: Altschul, Stephen F., 
John C. Wootton, E. Michael Gertz, Richa Agarwala, Aleksandr Morgulis,
Alejandro A. Schaffer, and Yi-Kuo Yu (2005) "Protein database searches
using compositionally adjusted substitution matrices", FEBS J. 272:5101-5109.

Query= AllatostatinB-type7
         (10 letters)

Database: /state/partition1/workspace/htdocs/173/omicshare/tools/Publi
c/data2/user/201804/03169b95f331372e8cde8461c7be3ca7//com50_0.fasta 
           2648 sequences; 1,102,136 total letters

Searching..................................................done

 ***** No hits found ******


BLASTP 2.2.26 [Sep-21-2011]


Reference: Altschul, Stephen F., Thomas L. Madden, Alejandro A. Schaffer, 
Jinghui Zhang, Zheng Zhang, Webb Miller, and David J. Lipman (1997), 
"Gapped BLAST and PSI-BLAST: a new generation of protein database search
programs",  Nucleic Acids Res. 25:3389-3402.

Reference for compositional score matrix adjustment: Altschul, Stephen F., 
John C. Wootton, E. Michael Gertz, Richa Agarwala, Aleksandr Morgulis,
Alejandro A. Schaffer, and Yi-Kuo Yu (2005) "Protein database searches
using compositionally adjusted substitution matrices", FEBS J. 272:5101-5109.

Query= AllatostatinB-type8
         (11 letters)

Database: /state/partition1/workspace/htdocs/173/omicshare/tools/Publi
c/data2/user/201804/03169b95f331372e8cde8461c7be3ca7//com50_0.fasta 
           2648 sequences; 1,102,136 total letters

Searching..................................................done

 ***** No hits found ******


BLASTP 2.2.26 [Sep-21-2011]


Reference: Altschul, Stephen F., Thomas L. Madden, Alejandro A. Schaffer, 
Jinghui Zhang, Zheng Zhang, Webb Miller, and David J. Lipman (1997), 
"Gapped BLAST and PSI-BLAST: a new generation of protein database search
programs",  Nucleic Acids Res. 25:3389-3402.

Reference for compositional score matrix adjustment: Altschul, Stephen F., 
John C. Wootton, E. Michael Gertz, Richa Agarwala, Aleksandr Morgulis,
Alejandro A. Schaffer, and Yi-Kuo Yu (2005) "Protein database searches
using compositionally adjusted substitution matrices", FEBS J. 272:5101-5109.

Query= AllatostatinB-type9
         (11 letters)

Database: /state/partition1/workspace/htdocs/173/omicshare/tools/Publi
c/data2/user/201804/03169b95f331372e8cde8461c7be3ca7//com50_0.fasta 
           2648 sequences; 1,102,136 total letters

Searching..................................................done

 ***** No hits found ******


BLASTP 2.2.26 [Sep-21-2011]


Reference: Altschul, Stephen F., Thomas L. Madden, Alejandro A. Schaffer, 
Jinghui Zhang, Zheng Zhang, Webb Miller, and David J. Lipman (1997), 
"Gapped BLAST and PSI-BLAST: a new generation of protein database search
programs",  Nucleic Acids Res. 25:3389-3402.

Reference for compositional score matrix adjustment: Altschul, Stephen F., 
John C. Wootton, E. Michael Gertz, Richa Agarwala, Aleksandr Morgulis,
Alejandro A. Schaffer, and Yi-Kuo Yu (2005) "Protein database searches
using compositionally adjusted substitution matrices", FEBS J. 272:5101-5109.

Query= AllatostatinB-typePRP1
         (12 letters)

Database: /state/partition1/workspace/htdocs/173/omicshare/tools/Publi
c/data2/user/201804/03169b95f331372e8cde8461c7be3ca7//com50_0.fasta 
           2648 sequences; 1,102,136 total letters

Searching..................................................done

 ***** No hits found ******


BLASTP 2.2.26 [Sep-21-2011]


Reference: Altschul, Stephen F., Thomas L. Madden, Alejandro A. Schaffer, 
Jinghui Zhang, Zheng Zhang, Webb Miller, and David J. Lipman (1997), 
"Gapped BLAST and PSI-BLAST: a new generation of protein database search
programs",  Nucleic Acids Res. 25:3389-3402.

Reference for compositional score matrix adjustment: Altschul, Stephen F., 
John C. Wootton, E. Michael Gertz, Richa Agarwala, Aleksandr Morgulis,
Alejandro A. Schaffer, and Yi-Kuo Yu (2005) "Protein database searches
using compositionally adjusted substitution matrices", FEBS J. 272:5101-5109.

Query= AllatostatinB-typePRP2
         (15 letters)

Database: /state/partition1/workspace/htdocs/173/omicshare/tools/Publi
c/data2/user/201804/03169b95f331372e8cde8461c7be3ca7//com50_0.fasta 
           2648 sequences; 1,102,136 total letters

Searching..................................................done

 ***** No hits found ******


BLASTP 2.2.26 [Sep-21-2011]


Reference: Altschul, Stephen F., Thomas L. Madden, Alejandro A. Schaffer, 
Jinghui Zhang, Zheng Zhang, Webb Miller, and David J. Lipman (1997), 
"Gapped BLAST and PSI-BLAST: a new generation of protein database search
programs",  Nucleic Acids Res. 25:3389-3402.

Reference for compositional score matrix adjustment: Altschul, Stephen F., 
John C. Wootton, E. Michael Gertz, Richa Agarwala, Aleksandr Morgulis,
Alejandro A. Schaffer, and Yi-Kuo Yu (2005) "Protein database searches
using compositionally adjusted substitution matrices", FEBS J. 272:5101-5109.

Query= AllatostatinB-typePRP3
         (9 letters)

Database: /state/partition1/workspace/htdocs/173/omicshare/tools/Publi
c/data2/user/201804/03169b95f331372e8cde8461c7be3ca7//com50_0.fasta 
           2648 sequences; 1,102,136 total letters

Searching..................................................done

 ***** No hits found ******


BLASTP 2.2.26 [Sep-21-2011]


Reference: Altschul, Stephen F., Thomas L. Madden, Alejandro A. Schaffer, 
Jinghui Zhang, Zheng Zhang, Webb Miller, and David J. Lipman (1997), 
"Gapped BLAST and PSI-BLAST: a new generation of protein database search
programs",  Nucleic Acids Res. 25:3389-3402.

Reference for compositional score matrix adjustment: Altschul, Stephen F., 
John C. Wootton, E. Michael Gertz, Richa Agarwala, Aleksandr Morgulis,
Alejandro A. Schaffer, and Yi-Kuo Yu (2005) "Protein database searches
using compositionally adjusted substitution matrices", FEBS J. 272:5101-5109.

Query= AllatostatinB-typePRP4
         (15 letters)

Database: /state/partition1/workspace/htdocs/173/omicshare/tools/Publi
c/data2/user/201804/03169b95f331372e8cde8461c7be3ca7//com50_0.fasta 
           2648 sequences; 1,102,136 total letters

Searching..................................................done

 ***** No hits found ******


BLASTP 2.2.26 [Sep-21-2011]


Reference: Altschul, Stephen F., Thomas L. Madden, Alejandro A. Schaffer, 
Jinghui Zhang, Zheng Zhang, Webb Miller, and David J. Lipman (1997), 
"Gapped BLAST and PSI-BLAST: a new generation of protein database search
programs",  Nucleic Acids Res. 25:3389-3402.

Reference for compositional score matrix adjustment: Altschul, Stephen F., 
John C. Wootton, E. Michael Gertz, Richa Agarwala, Aleksandr Morgulis,
Alejandro A. Schaffer, and Yi-Kuo Yu (2005) "Protein database searches
using compositionally adjusted substitution matrices", FEBS J. 272:5101-5109.

Query= AllatostatinB-typePRP5
         (12 letters)

Database: /state/partition1/workspace/htdocs/173/omicshare/tools/Publi
c/data2/user/201804/03169b95f331372e8cde8461c7be3ca7//com50_0.fasta 
           2648 sequences; 1,102,136 total letters

Searching..................................................done

 ***** No hits found ******


BLASTP 2.2.26 [Sep-21-2011]


Reference: Altschul, Stephen F., Thomas L. Madden, Alejandro A. Schaffer, 
Jinghui Zhang, Zheng Zhang, Webb Miller, and David J. Lipman (1997), 
"Gapped BLAST and PSI-BLAST: a new generation of protein database search
programs",  Nucleic Acids Res. 25:3389-3402.

Reference for compositional score matrix adjustment: Altschul, Stephen F., 
John C. Wootton, E. Michael Gertz, Richa Agarwala, Aleksandr Morgulis,
Alejandro A. Schaffer, and Yi-Kuo Yu (2005) "Protein database searches
using compositionally adjusted substitution matrices", FEBS J. 272:5101-5109.

Query= AllatostatinB-typePRP6
         (8 letters)

Database: /state/partition1/workspace/htdocs/173/omicshare/tools/Publi
c/data2/user/201804/03169b95f331372e8cde8461c7be3ca7//com50_0.fasta 
           2648 sequences; 1,102,136 total letters

Searching..................................................done

 ***** No hits found ******


BLASTP 2.2.26 [Sep-21-2011]


Reference: Altschul, Stephen F., Thomas L. Madden, Alejandro A. Schaffer, 
Jinghui Zhang, Zheng Zhang, Webb Miller, and David J. Lipman (1997), 
"Gapped BLAST and PSI-BLAST: a new generation of protein database search
programs",  Nucleic Acids Res. 25:3389-3402.

Reference for compositional score matrix adjustment: Altschul, Stephen F., 
John C. Wootton, E. Michael Gertz, Richa Agarwala, Aleksandr Morgulis,
Alejandro A. Schaffer, and Yi-Kuo Yu (2005) "Protein database searches
using compositionally adjusted substitution matrices", FEBS J. 272:5101-5109.

Query= AllatostatinCombos1
         (18 letters)

Database: /state/partition1/workspace/htdocs/173/omicshare/tools/Publi
c/data2/user/201804/03169b95f331372e8cde8461c7be3ca7//com50_0.fasta 
           2648 sequences; 1,102,136 total letters

Searching..................................................done

 ***** No hits found ******


BLASTP 2.2.26 [Sep-21-2011]


Reference: Altschul, Stephen F., Thomas L. Madden, Alejandro A. Schaffer, 
Jinghui Zhang, Zheng Zhang, Webb Miller, and David J. Lipman (1997), 
"Gapped BLAST and PSI-BLAST: a new generation of protein database search
programs",  Nucleic Acids Res. 25:3389-3402.

Reference for compositional score matrix adjustment: Altschul, Stephen F., 
John C. Wootton, E. Michael Gertz, Richa Agarwala, Aleksandr Morgulis,
Alejandro A. Schaffer, and Yi-Kuo Yu (2005) "Protein database searches
using compositionally adjusted substitution matrices", FEBS J. 272:5101-5109.

Query= AllatostatinCombos2
         (19 letters)

Database: /state/partition1/workspace/htdocs/173/omicshare/tools/Publi
c/data2/user/201804/03169b95f331372e8cde8461c7be3ca7//com50_0.fasta 
           2648 sequences; 1,102,136 total letters

Searching..................................................done

 ***** No hits found ******


BLASTP 2.2.26 [Sep-21-2011]


Reference: Altschul, Stephen F., Thomas L. Madden, Alejandro A. Schaffer, 
Jinghui Zhang, Zheng Zhang, Webb Miller, and David J. Lipman (1997), 
"Gapped BLAST and PSI-BLAST: a new generation of protein database search
programs",  Nucleic Acids Res. 25:3389-3402.

Reference for compositional score matrix adjustment: Altschul, Stephen F., 
John C. Wootton, E. Michael Gertz, Richa Agarwala, Aleksandr Morgulis,
Alejandro A. Schaffer, and Yi-Kuo Yu (2005) "Protein database searches
using compositionally adjusted substitution matrices", FEBS J. 272:5101-5109.

Query= AllatostatinCombos3
         (20 letters)

Database: /state/partition1/workspace/htdocs/173/omicshare/tools/Publi
c/data2/user/201804/03169b95f331372e8cde8461c7be3ca7//com50_0.fasta 
           2648 sequences; 1,102,136 total letters

Searching..................................................done

 ***** No hits found ******


BLASTP 2.2.26 [Sep-21-2011]


Reference: Altschul, Stephen F., Thomas L. Madden, Alejandro A. Schaffer, 
Jinghui Zhang, Zheng Zhang, Webb Miller, and David J. Lipman (1997), 
"Gapped BLAST and PSI-BLAST: a new generation of protein database search
programs",  Nucleic Acids Res. 25:3389-3402.

Reference for compositional score matrix adjustment: Altschul, Stephen F., 
John C. Wootton, E. Michael Gertz, Richa Agarwala, Aleksandr Morgulis,
Alejandro A. Schaffer, and Yi-Kuo Yu (2005) "Protein database searches
using compositionally adjusted substitution matrices", FEBS J. 272:5101-5109.

Query= AllatostatinCombos4
         (20 letters)

Database: /state/partition1/workspace/htdocs/173/omicshare/tools/Publi
c/data2/user/201804/03169b95f331372e8cde8461c7be3ca7//com50_0.fasta 
           2648 sequences; 1,102,136 total letters

Searching..................................................done

 ***** No hits found ******


BLASTP 2.2.26 [Sep-21-2011]


Reference: Altschul, Stephen F., Thomas L. Madden, Alejandro A. Schaffer, 
Jinghui Zhang, Zheng Zhang, Webb Miller, and David J. Lipman (1997), 
"Gapped BLAST and PSI-BLAST: a new generation of protein database search
programs",  Nucleic Acids Res. 25:3389-3402.

Reference for compositional score matrix adjustment: Altschul, Stephen F., 
John C. Wootton, E. Michael Gertz, Richa Agarwala, Aleksandr Morgulis,
Alejandro A. Schaffer, and Yi-Kuo Yu (2005) "Protein database searches
using compositionally adjusted substitution matrices", FEBS J. 272:5101-5109.

Query= AllatostatinC-typePRP1
         (18 letters)

Database: /state/partition1/workspace/htdocs/173/omicshare/tools/Publi
c/data2/user/201804/03169b95f331372e8cde8461c7be3ca7//com50_0.fasta 
           2648 sequences; 1,102,136 total letters

Searching..................................................done

 ***** No hits found ******


BLASTP 2.2.26 [Sep-21-2011]


Reference: Altschul, Stephen F., Thomas L. Madden, Alejandro A. Schaffer, 
Jinghui Zhang, Zheng Zhang, Webb Miller, and David J. Lipman (1997), 
"Gapped BLAST and PSI-BLAST: a new generation of protein database search
programs",  Nucleic Acids Res. 25:3389-3402.

Reference for compositional score matrix adjustment: Altschul, Stephen F., 
John C. Wootton, E. Michael Gertz, Richa Agarwala, Aleksandr Morgulis,
Alejandro A. Schaffer, and Yi-Kuo Yu (2005) "Protein database searches
using compositionally adjusted substitution matrices", FEBS J. 272:5101-5109.

Query= AllatostatinC-typePRP2
         (15 letters)

Database: /state/partition1/workspace/htdocs/173/omicshare/tools/Publi
c/data2/user/201804/03169b95f331372e8cde8461c7be3ca7//com50_0.fasta 
           2648 sequences; 1,102,136 total letters

Searching..................................................done

 ***** No hits found ******


BLASTP 2.2.26 [Sep-21-2011]


Reference: Altschul, Stephen F., Thomas L. Madden, Alejandro A. Schaffer, 
Jinghui Zhang, Zheng Zhang, Webb Miller, and David J. Lipman (1997), 
"Gapped BLAST and PSI-BLAST: a new generation of protein database search
programs",  Nucleic Acids Res. 25:3389-3402.

Reference for compositional score matrix adjustment: Altschul, Stephen F., 
John C. Wootton, E. Michael Gertz, Richa Agarwala, Aleksandr Morgulis,
Alejandro A. Schaffer, and Yi-Kuo Yu (2005) "Protein database searches
using compositionally adjusted substitution matrices", FEBS J. 272:5101-5109.

Query= ArthropodCHH/MIH/GIH/VIHhormone1
         (14 letters)

Database: /state/partition1/workspace/htdocs/173/omicshare/tools/Publi
c/data2/user/201804/03169b95f331372e8cde8461c7be3ca7//com50_0.fasta 
           2648 sequences; 1,102,136 total letters

Searching..................................................done

 ***** No hits found ******


BLASTP 2.2.26 [Sep-21-2011]


Reference: Altschul, Stephen F., Thomas L. Madden, Alejandro A. Schaffer, 
Jinghui Zhang, Zheng Zhang, Webb Miller, and David J. Lipman (1997), 
"Gapped BLAST and PSI-BLAST: a new generation of protein database search
programs",  Nucleic Acids Res. 25:3389-3402.

Reference for compositional score matrix adjustment: Altschul, Stephen F., 
John C. Wootton, E. Michael Gertz, Richa Agarwala, Aleksandr Morgulis,
Alejandro A. Schaffer, and Yi-Kuo Yu (2005) "Protein database searches
using compositionally adjusted substitution matrices", FEBS J. 272:5101-5109.

Query= ArthropodCHH/MIH/GIH/VIHhormone2
         (9 letters)

Database: /state/partition1/workspace/htdocs/173/omicshare/tools/Publi
c/data2/user/201804/03169b95f331372e8cde8461c7be3ca7//com50_0.fasta 
           2648 sequences; 1,102,136 total letters

Searching..................................................done

 ***** No hits found ******


BLASTP 2.2.26 [Sep-21-2011]


Reference: Altschul, Stephen F., Thomas L. Madden, Alejandro A. Schaffer, 
Jinghui Zhang, Zheng Zhang, Webb Miller, and David J. Lipman (1997), 
"Gapped BLAST and PSI-BLAST: a new generation of protein database search
programs",  Nucleic Acids Res. 25:3389-3402.

Reference for compositional score matrix adjustment: Altschul, Stephen F., 
John C. Wootton, E. Michael Gertz, Richa Agarwala, Aleksandr Morgulis,
Alejandro A. Schaffer, and Yi-Kuo Yu (2005) "Protein database searches
using compositionally adjusted substitution matrices", FEBS J. 272:5101-5109.

Query= ArthropodCHH/MIH/GIH/VIHhormone3
         (13 letters)

Database: /state/partition1/workspace/htdocs/173/omicshare/tools/Publi
c/data2/user/201804/03169b95f331372e8cde8461c7be3ca7//com50_0.fasta 
           2648 sequences; 1,102,136 total letters

Searching..................................................done

 ***** No hits found ******


BLASTP 2.2.26 [Sep-21-2011]


Reference: Altschul, Stephen F., Thomas L. Madden, Alejandro A. Schaffer, 
Jinghui Zhang, Zheng Zhang, Webb Miller, and David J. Lipman (1997), 
"Gapped BLAST and PSI-BLAST: a new generation of protein database search
programs",  Nucleic Acids Res. 25:3389-3402.

Reference for compositional score matrix adjustment: Altschul, Stephen F., 
John C. Wootton, E. Michael Gertz, Richa Agarwala, Aleksandr Morgulis,
Alejandro A. Schaffer, and Yi-Kuo Yu (2005) "Protein database searches
using compositionally adjusted substitution matrices", FEBS J. 272:5101-5109.

Query= AST-A
         (8 letters)

Database: /state/partition1/workspace/htdocs/173/omicshare/tools/Publi
c/data2/user/201804/03169b95f331372e8cde8461c7be3ca7//com50_0.fasta 
           2648 sequences; 1,102,136 total letters

Searching..................................................done

 ***** No hits found ******


BLASTP 2.2.26 [Sep-21-2011]


Reference: Altschul, Stephen F., Thomas L. Madden, Alejandro A. Schaffer, 
Jinghui Zhang, Zheng Zhang, Webb Miller, and David J. Lipman (1997), 
"Gapped BLAST and PSI-BLAST: a new generation of protein database search
programs",  Nucleic Acids Res. 25:3389-3402.

Reference for compositional score matrix adjustment: Altschul, Stephen F., 
John C. Wootton, E. Michael Gertz, Richa Agarwala, Aleksandr Morgulis,
Alejandro A. Schaffer, and Yi-Kuo Yu (2005) "Protein database searches
using compositionally adjusted substitution matrices", FEBS J. 272:5101-5109.

Query= AST-A1
         (9 letters)

Database: /state/partition1/workspace/htdocs/173/omicshare/tools/Publi
c/data2/user/201804/03169b95f331372e8cde8461c7be3ca7//com50_0.fasta 
           2648 sequences; 1,102,136 total letters

Searching..................................................done

 ***** No hits found ******


BLASTP 2.2.26 [Sep-21-2011]


Reference: Altschul, Stephen F., Thomas L. Madden, Alejandro A. Schaffer, 
Jinghui Zhang, Zheng Zhang, Webb Miller, and David J. Lipman (1997), 
"Gapped BLAST and PSI-BLAST: a new generation of protein database search
programs",  Nucleic Acids Res. 25:3389-3402.

Reference for compositional score matrix adjustment: Altschul, Stephen F., 
John C. Wootton, E. Michael Gertz, Richa Agarwala, Aleksandr Morgulis,
Alejandro A. Schaffer, and Yi-Kuo Yu (2005) "Protein database searches
using compositionally adjusted substitution matrices", FEBS J. 272:5101-5109.

Query= AST-A2
         (8 letters)

Database: /state/partition1/workspace/htdocs/173/omicshare/tools/Publi
c/data2/user/201804/03169b95f331372e8cde8461c7be3ca7//com50_0.fasta 
           2648 sequences; 1,102,136 total letters

Searching..................................................done

 ***** No hits found ******


BLASTP 2.2.26 [Sep-21-2011]


Reference: Altschul, Stephen F., Thomas L. Madden, Alejandro A. Schaffer, 
Jinghui Zhang, Zheng Zhang, Webb Miller, and David J. Lipman (1997), 
"Gapped BLAST and PSI-BLAST: a new generation of protein database search
programs",  Nucleic Acids Res. 25:3389-3402.

Reference for compositional score matrix adjustment: Altschul, Stephen F., 
John C. Wootton, E. Michael Gertz, Richa Agarwala, Aleksandr Morgulis,
Alejandro A. Schaffer, and Yi-Kuo Yu (2005) "Protein database searches
using compositionally adjusted substitution matrices", FEBS J. 272:5101-5109.

Query= AST-A3
         (8 letters)

Database: /state/partition1/workspace/htdocs/173/omicshare/tools/Publi
c/data2/user/201804/03169b95f331372e8cde8461c7be3ca7//com50_0.fasta 
           2648 sequences; 1,102,136 total letters

Searching..................................................done

 ***** No hits found ******


BLASTP 2.2.26 [Sep-21-2011]


Reference: Altschul, Stephen F., Thomas L. Madden, Alejandro A. Schaffer, 
Jinghui Zhang, Zheng Zhang, Webb Miller, and David J. Lipman (1997), 
"Gapped BLAST and PSI-BLAST: a new generation of protein database search
programs",  Nucleic Acids Res. 25:3389-3402.

Reference for compositional score matrix adjustment: Altschul, Stephen F., 
John C. Wootton, E. Michael Gertz, Richa Agarwala, Aleksandr Morgulis,
Alejandro A. Schaffer, and Yi-Kuo Yu (2005) "Protein database searches
using compositionally adjusted substitution matrices", FEBS J. 272:5101-5109.

Query= AST-A4
         (8 letters)

Database: /state/partition1/workspace/htdocs/173/omicshare/tools/Publi
c/data2/user/201804/03169b95f331372e8cde8461c7be3ca7//com50_0.fasta 
           2648 sequences; 1,102,136 total letters

Searching..................................................done

 ***** No hits found ******


BLASTP 2.2.26 [Sep-21-2011]


Reference: Altschul, Stephen F., Thomas L. Madden, Alejandro A. Schaffer, 
Jinghui Zhang, Zheng Zhang, Webb Miller, and David J. Lipman (1997), 
"Gapped BLAST and PSI-BLAST: a new generation of protein database search
programs",  Nucleic Acids Res. 25:3389-3402.

Reference for compositional score matrix adjustment: Altschul, Stephen F., 
John C. Wootton, E. Michael Gertz, Richa Agarwala, Aleksandr Morgulis,
Alejandro A. Schaffer, and Yi-Kuo Yu (2005) "Protein database searches
using compositionally adjusted substitution matrices", FEBS J. 272:5101-5109.

Query= AST-A5
         (7 letters)

Database: /state/partition1/workspace/htdocs/173/omicshare/tools/Publi
c/data2/user/201804/03169b95f331372e8cde8461c7be3ca7//com50_0.fasta 
           2648 sequences; 1,102,136 total letters

Searching..................................................done

 ***** No hits found ******


BLASTP 2.2.26 [Sep-21-2011]


Reference: Altschul, Stephen F., Thomas L. Madden, Alejandro A. Schaffer, 
Jinghui Zhang, Zheng Zhang, Webb Miller, and David J. Lipman (1997), 
"Gapped BLAST and PSI-BLAST: a new generation of protein database search
programs",  Nucleic Acids Res. 25:3389-3402.

Reference for compositional score matrix adjustment: Altschul, Stephen F., 
John C. Wootton, E. Michael Gertz, Richa Agarwala, Aleksandr Morgulis,
Alejandro A. Schaffer, and Yi-Kuo Yu (2005) "Protein database searches
using compositionally adjusted substitution matrices", FEBS J. 272:5101-5109.

Query= AST-A6
         (9 letters)

Database: /state/partition1/workspace/htdocs/173/omicshare/tools/Publi
c/data2/user/201804/03169b95f331372e8cde8461c7be3ca7//com50_0.fasta 
           2648 sequences; 1,102,136 total letters

Searching..................................................done

 ***** No hits found ******


BLASTP 2.2.26 [Sep-21-2011]


Reference: Altschul, Stephen F., Thomas L. Madden, Alejandro A. Schaffer, 
Jinghui Zhang, Zheng Zhang, Webb Miller, and David J. Lipman (1997), 
"Gapped BLAST and PSI-BLAST: a new generation of protein database search
programs",  Nucleic Acids Res. 25:3389-3402.

Reference for compositional score matrix adjustment: Altschul, Stephen F., 
John C. Wootton, E. Michael Gertz, Richa Agarwala, Aleksandr Morgulis,
Alejandro A. Schaffer, and Yi-Kuo Yu (2005) "Protein database searches
using compositionally adjusted substitution matrices", FEBS J. 272:5101-5109.

Query= AST-B
         (10 letters)

Database: /state/partition1/workspace/htdocs/173/omicshare/tools/Publi
c/data2/user/201804/03169b95f331372e8cde8461c7be3ca7//com50_0.fasta 
           2648 sequences; 1,102,136 total letters

Searching..................................................done

 ***** No hits found ******


BLASTP 2.2.26 [Sep-21-2011]


Reference: Altschul, Stephen F., Thomas L. Madden, Alejandro A. Schaffer, 
Jinghui Zhang, Zheng Zhang, Webb Miller, and David J. Lipman (1997), 
"Gapped BLAST and PSI-BLAST: a new generation of protein database search
programs",  Nucleic Acids Res. 25:3389-3402.

Reference for compositional score matrix adjustment: Altschul, Stephen F., 
John C. Wootton, E. Michael Gertz, Richa Agarwala, Aleksandr Morgulis,
Alejandro A. Schaffer, and Yi-Kuo Yu (2005) "Protein database searches
using compositionally adjusted substitution matrices", FEBS J. 272:5101-5109.

Query= CCAP
         (7 letters)

Database: /state/partition1/workspace/htdocs/173/omicshare/tools/Publi
c/data2/user/201804/03169b95f331372e8cde8461c7be3ca7//com50_0.fasta 
           2648 sequences; 1,102,136 total letters

Searching..................................................done

 ***** No hits found ******


BLASTP 2.2.26 [Sep-21-2011]


Reference: Altschul, Stephen F., Thomas L. Madden, Alejandro A. Schaffer, 
Jinghui Zhang, Zheng Zhang, Webb Miller, and David J. Lipman (1997), 
"Gapped BLAST and PSI-BLAST: a new generation of protein database search
programs",  Nucleic Acids Res. 25:3389-3402.

Reference for compositional score matrix adjustment: Altschul, Stephen F., 
John C. Wootton, E. Michael Gertz, Richa Agarwala, Aleksandr Morgulis,
Alejandro A. Schaffer, and Yi-Kuo Yu (2005) "Protein database searches
using compositionally adjusted substitution matrices", FEBS J. 272:5101-5109.

Query= CCAPPRP
         (10 letters)

Database: /state/partition1/workspace/htdocs/173/omicshare/tools/Publi
c/data2/user/201804/03169b95f331372e8cde8461c7be3ca7//com50_0.fasta 
           2648 sequences; 1,102,136 total letters

Searching..................................................done

 ***** No hits found ******


BLASTP 2.2.26 [Sep-21-2011]


Reference: Altschul, Stephen F., Thomas L. Madden, Alejandro A. Schaffer, 
Jinghui Zhang, Zheng Zhang, Webb Miller, and David J. Lipman (1997), 
"Gapped BLAST and PSI-BLAST: a new generation of protein database search
programs",  Nucleic Acids Res. 25:3389-3402.

Reference for compositional score matrix adjustment: Altschul, Stephen F., 
John C. Wootton, E. Michael Gertz, Richa Agarwala, Aleksandr Morgulis,
Alejandro A. Schaffer, and Yi-Kuo Yu (2005) "Protein database searches
using compositionally adjusted substitution matrices", FEBS J. 272:5101-5109.

Query= CCAPRP
         (10 letters)

Database: /state/partition1/workspace/htdocs/173/omicshare/tools/Publi
c/data2/user/201804/03169b95f331372e8cde8461c7be3ca7//com50_0.fasta 
           2648 sequences; 1,102,136 total letters

Searching..................................................done

 ***** No hits found ******


BLASTP 2.2.26 [Sep-21-2011]


Reference: Altschul, Stephen F., Thomas L. Madden, Alejandro A. Schaffer, 
Jinghui Zhang, Zheng Zhang, Webb Miller, and David J. Lipman (1997), 
"Gapped BLAST and PSI-BLAST: a new generation of protein database search
programs",  Nucleic Acids Res. 25:3389-3402.

Reference for compositional score matrix adjustment: Altschul, Stephen F., 
John C. Wootton, E. Michael Gertz, Richa Agarwala, Aleksandr Morgulis,
Alejandro A. Schaffer, and Yi-Kuo Yu (2005) "Protein database searches
using compositionally adjusted substitution matrices", FEBS J. 272:5101-5109.

Query= CPRP1
         (9 letters)

Database: /state/partition1/workspace/htdocs/173/omicshare/tools/Publi
c/data2/user/201804/03169b95f331372e8cde8461c7be3ca7//com50_0.fasta 
           2648 sequences; 1,102,136 total letters

Searching..................................................done

 ***** No hits found ******


BLASTP 2.2.26 [Sep-21-2011]


Reference: Altschul, Stephen F., Thomas L. Madden, Alejandro A. Schaffer, 
Jinghui Zhang, Zheng Zhang, Webb Miller, and David J. Lipman (1997), 
"Gapped BLAST and PSI-BLAST: a new generation of protein database search
programs",  Nucleic Acids Res. 25:3389-3402.

Reference for compositional score matrix adjustment: Altschul, Stephen F., 
John C. Wootton, E. Michael Gertz, Richa Agarwala, Aleksandr Morgulis,
Alejandro A. Schaffer, and Yi-Kuo Yu (2005) "Protein database searches
using compositionally adjusted substitution matrices", FEBS J. 272:5101-5109.

Query= CPRP10
         (38 letters)

Database: /state/partition1/workspace/htdocs/173/omicshare/tools/Publi
c/data2/user/201804/03169b95f331372e8cde8461c7be3ca7//com50_0.fasta 
           2648 sequences; 1,102,136 total letters

Searching..................................................done


                                                                 Score    E
Sequences producing significant alignments:                      (bits) Value

Gene.36384::MSTRG.7541.1::g.36384::m.36384 |cds_id Gene.36384::M...    24   0.20 
XP_027217638.1 |cds_id rna-XM_027361837.1 |trans_id rna-XM_02736...    24   0.20 
Gene.36395::MSTRG.7541.3::g.36395::m.36395 |cds_id Gene.36395::M...    24   0.20 

>Gene.36384::MSTRG.7541.1::g.36384::m.36384 |cds_id
          Gene.36384::MSTRG.7541.1::g.36384::m.36384 |trans_id
          MSTRG.7541.1 |gene_id gene-LOC113810133
          Length = 132

 Score = 24.3 bits (51), Expect = 0.20,   Method: Composition-based stats.
 Identities = 13/30 (43%), Positives = 17/30 (56%)

Query: 3  AQGLGKMERLLVSYRGAVEPNTPLGDLSGS 32
          A GLG +ER  VS   A++ +   GDL  S
Sbjct: 66 ACGLGGLERGAVSMWNAIKNSVSEGDLQAS 95


>XP_027217638.1 |cds_id rna-XM_027361837.1 |trans_id
          rna-XM_027361837.1 |gene_id gene-LOC113810133
          Length = 132

 Score = 24.3 bits (51), Expect = 0.20,   Method: Composition-based stats.
 Identities = 13/30 (43%), Positives = 17/30 (56%)

Query: 3  AQGLGKMERLLVSYRGAVEPNTPLGDLSGS 32
          A GLG +ER  VS   A++ +   GDL  S
Sbjct: 66 ACGLGGLERGAVSMWNAIKNSVSEGDLQAS 95


>Gene.36395::MSTRG.7541.3::g.36395::m.36395 |cds_id
          Gene.36395::MSTRG.7541.3::g.36395::m.36395 |trans_id
          MSTRG.7541.3 |gene_id gene-LOC113810133
          Length = 182

 Score = 24.3 bits (51), Expect = 0.20,   Method: Composition-based stats.
 Identities = 13/30 (43%), Positives = 17/30 (56%)

Query: 3  AQGLGKMERLLVSYRGAVEPNTPLGDLSGS 32
          A GLG +ER  VS   A++ +   GDL  S
Sbjct: 66 ACGLGGLERGAVSMWNAIKNSVSEGDLQAS 95


BLASTP 2.2.26 [Sep-21-2011]


Reference: Altschul, Stephen F., Thomas L. Madden, Alejandro A. Schaffer, 
Jinghui Zhang, Zheng Zhang, Webb Miller, and David J. Lipman (1997), 
"Gapped BLAST and PSI-BLAST: a new generation of protein database search
programs",  Nucleic Acids Res. 25:3389-3402.

Reference for compositional score matrix adjustment: Altschul, Stephen F., 
John C. Wootton, E. Michael Gertz, Richa Agarwala, Aleksandr Morgulis,
Alejandro A. Schaffer, and Yi-Kuo Yu (2005) "Protein database searches
using compositionally adjusted substitution matrices", FEBS J. 272:5101-5109.

Query= CPRP2
         (11 letters)

Database: /state/partition1/workspace/htdocs/173/omicshare/tools/Publi
c/data2/user/201804/03169b95f331372e8cde8461c7be3ca7//com50_0.fasta 
           2648 sequences; 1,102,136 total letters

Searching..................................................done

 ***** No hits found ******


BLASTP 2.2.26 [Sep-21-2011]


Reference: Altschul, Stephen F., Thomas L. Madden, Alejandro A. Schaffer, 
Jinghui Zhang, Zheng Zhang, Webb Miller, and David J. Lipman (1997), 
"Gapped BLAST and PSI-BLAST: a new generation of protein database search
programs",  Nucleic Acids Res. 25:3389-3402.

Reference for compositional score matrix adjustment: Altschul, Stephen F., 
John C. Wootton, E. Michael Gertz, Richa Agarwala, Aleksandr Morgulis,
Alejandro A. Schaffer, and Yi-Kuo Yu (2005) "Protein database searches
using compositionally adjusted substitution matrices", FEBS J. 272:5101-5109.

Query= CPRP3
         (15 letters)

Database: /state/partition1/workspace/htdocs/173/omicshare/tools/Publi
c/data2/user/201804/03169b95f331372e8cde8461c7be3ca7//com50_0.fasta 
           2648 sequences; 1,102,136 total letters

Searching..................................................done

 ***** No hits found ******


BLASTP 2.2.26 [Sep-21-2011]


Reference: Altschul, Stephen F., Thomas L. Madden, Alejandro A. Schaffer, 
Jinghui Zhang, Zheng Zhang, Webb Miller, and David J. Lipman (1997), 
"Gapped BLAST and PSI-BLAST: a new generation of protein database search
programs",  Nucleic Acids Res. 25:3389-3402.

Reference for compositional score matrix adjustment: Altschul, Stephen F., 
John C. Wootton, E. Michael Gertz, Richa Agarwala, Aleksandr Morgulis,
Alejandro A. Schaffer, and Yi-Kuo Yu (2005) "Protein database searches
using compositionally adjusted substitution matrices", FEBS J. 272:5101-5109.

Query= CPRP4
         (16 letters)

Database: /state/partition1/workspace/htdocs/173/omicshare/tools/Publi
c/data2/user/201804/03169b95f331372e8cde8461c7be3ca7//com50_0.fasta 
           2648 sequences; 1,102,136 total letters

Searching..................................................done

 ***** No hits found ******


BLASTP 2.2.26 [Sep-21-2011]


Reference: Altschul, Stephen F., Thomas L. Madden, Alejandro A. Schaffer, 
Jinghui Zhang, Zheng Zhang, Webb Miller, and David J. Lipman (1997), 
"Gapped BLAST and PSI-BLAST: a new generation of protein database search
programs",  Nucleic Acids Res. 25:3389-3402.

Reference for compositional score matrix adjustment: Altschul, Stephen F., 
John C. Wootton, E. Michael Gertz, Richa Agarwala, Aleksandr Morgulis,
Alejandro A. Schaffer, and Yi-Kuo Yu (2005) "Protein database searches
using compositionally adjusted substitution matrices", FEBS J. 272:5101-5109.

Query= CPRP5
         (16 letters)

Database: /state/partition1/workspace/htdocs/173/omicshare/tools/Publi
c/data2/user/201804/03169b95f331372e8cde8461c7be3ca7//com50_0.fasta 
           2648 sequences; 1,102,136 total letters

Searching..................................................done

 ***** No hits found ******


BLASTP 2.2.26 [Sep-21-2011]


Reference: Altschul, Stephen F., Thomas L. Madden, Alejandro A. Schaffer, 
Jinghui Zhang, Zheng Zhang, Webb Miller, and David J. Lipman (1997), 
"Gapped BLAST and PSI-BLAST: a new generation of protein database search
programs",  Nucleic Acids Res. 25:3389-3402.

Reference for compositional score matrix adjustment: Altschul, Stephen F., 
John C. Wootton, E. Michael Gertz, Richa Agarwala, Aleksandr Morgulis,
Alejandro A. Schaffer, and Yi-Kuo Yu (2005) "Protein database searches
using compositionally adjusted substitution matrices", FEBS J. 272:5101-5109.

Query= CPRP6
         (38 letters)

Database: /state/partition1/workspace/htdocs/173/omicshare/tools/Publi
c/data2/user/201804/03169b95f331372e8cde8461c7be3ca7//com50_0.fasta 
           2648 sequences; 1,102,136 total letters

Searching..................................................done

 ***** No hits found ******


BLASTP 2.2.26 [Sep-21-2011]


Reference: Altschul, Stephen F., Thomas L. Madden, Alejandro A. Schaffer, 
Jinghui Zhang, Zheng Zhang, Webb Miller, and David J. Lipman (1997), 
"Gapped BLAST and PSI-BLAST: a new generation of protein database search
programs",  Nucleic Acids Res. 25:3389-3402.

Reference for compositional score matrix adjustment: Altschul, Stephen F., 
John C. Wootton, E. Michael Gertz, Richa Agarwala, Aleksandr Morgulis,
Alejandro A. Schaffer, and Yi-Kuo Yu (2005) "Protein database searches
using compositionally adjusted substitution matrices", FEBS J. 272:5101-5109.

Query= CPRP7
         (38 letters)

Database: /state/partition1/workspace/htdocs/173/omicshare/tools/Publi
c/data2/user/201804/03169b95f331372e8cde8461c7be3ca7//com50_0.fasta 
           2648 sequences; 1,102,136 total letters

Searching..................................................done


                                                                 Score    E
Sequences producing significant alignments:                      (bits) Value

Gene.36384::MSTRG.7541.1::g.36384::m.36384 |cds_id Gene.36384::M...    22   1.2  
XP_027217638.1 |cds_id rna-XM_027361837.1 |trans_id rna-XM_02736...    22   1.2  
Gene.36395::MSTRG.7541.3::g.36395::m.36395 |cds_id Gene.36395::M...    22   1.2  

>Gene.36384::MSTRG.7541.1::g.36384::m.36384 |cds_id
          Gene.36384::MSTRG.7541.1::g.36384::m.36384 |trans_id
          MSTRG.7541.1 |gene_id gene-LOC113810133
          Length = 132

 Score = 21.9 bits (45), Expect = 1.2,   Method: Composition-based stats.
 Identities = 12/30 (40%), Positives = 16/30 (53%)

Query: 3  AQGLGKMERLLASYRGALEPNTPLGDLSGS 32
          A GLG +ER   S   A++ +   GDL  S
Sbjct: 66 ACGLGGLERGAVSMWNAIKNSVSEGDLQAS 95


>XP_027217638.1 |cds_id rna-XM_027361837.1 |trans_id
          rna-XM_027361837.1 |gene_id gene-LOC113810133
          Length = 132

 Score = 21.9 bits (45), Expect = 1.2,   Method: Composition-based stats.
 Identities = 12/30 (40%), Positives = 16/30 (53%)

Query: 3  AQGLGKMERLLASYRGALEPNTPLGDLSGS 32
          A GLG +ER   S   A++ +   GDL  S
Sbjct: 66 ACGLGGLERGAVSMWNAIKNSVSEGDLQAS 95


>Gene.36395::MSTRG.7541.3::g.36395::m.36395 |cds_id
          Gene.36395::MSTRG.7541.3::g.36395::m.36395 |trans_id
          MSTRG.7541.3 |gene_id gene-LOC113810133
          Length = 182

 Score = 21.9 bits (45), Expect = 1.2,   Method: Composition-based stats.
 Identities = 12/30 (40%), Positives = 16/30 (53%)

Query: 3  AQGLGKMERLLASYRGALEPNTPLGDLSGS 32
          A GLG +ER   S   A++ +   GDL  S
Sbjct: 66 ACGLGGLERGAVSMWNAIKNSVSEGDLQAS 95


BLASTP 2.2.26 [Sep-21-2011]


Reference: Altschul, Stephen F., Thomas L. Madden, Alejandro A. Schaffer, 
Jinghui Zhang, Zheng Zhang, Webb Miller, and David J. Lipman (1997), 
"Gapped BLAST and PSI-BLAST: a new generation of protein database search
programs",  Nucleic Acids Res. 25:3389-3402.

Reference for compositional score matrix adjustment: Altschul, Stephen F., 
John C. Wootton, E. Michael Gertz, Richa Agarwala, Aleksandr Morgulis,
Alejandro A. Schaffer, and Yi-Kuo Yu (2005) "Protein database searches
using compositionally adjusted substitution matrices", FEBS J. 272:5101-5109.

Query= CPRP8
         (38 letters)

Database: /state/partition1/workspace/htdocs/173/omicshare/tools/Publi
c/data2/user/201804/03169b95f331372e8cde8461c7be3ca7//com50_0.fasta 
           2648 sequences; 1,102,136 total letters

Searching..................................................done


                                                                 Score    E
Sequences producing significant alignments:                      (bits) Value

Gene.36384::MSTRG.7541.1::g.36384::m.36384 |cds_id Gene.36384::M...    23   0.69 
XP_027217638.1 |cds_id rna-XM_027361837.1 |trans_id rna-XM_02736...    23   0.69 
Gene.36395::MSTRG.7541.3::g.36395::m.36395 |cds_id Gene.36395::M...    23   0.70 

>Gene.36384::MSTRG.7541.1::g.36384::m.36384 |cds_id
          Gene.36384::MSTRG.7541.1::g.36384::m.36384 |trans_id
          MSTRG.7541.1 |gene_id gene-LOC113810133
          Length = 132

 Score = 22.7 bits (47), Expect = 0.69,   Method: Composition-based stats.
 Identities = 12/30 (40%), Positives = 16/30 (53%)

Query: 3  AQGMGKMERLLASYRGALEPSTPLGDLSGS 32
          A G+G +ER   S   A++ S   GDL  S
Sbjct: 66 ACGLGGLERGAVSMWNAIKNSVSEGDLQAS 95


>XP_027217638.1 |cds_id rna-XM_027361837.1 |trans_id
          rna-XM_027361837.1 |gene_id gene-LOC113810133
          Length = 132

 Score = 22.7 bits (47), Expect = 0.69,   Method: Composition-based stats.
 Identities = 12/30 (40%), Positives = 16/30 (53%)

Query: 3  AQGMGKMERLLASYRGALEPSTPLGDLSGS 32
          A G+G +ER   S   A++ S   GDL  S
Sbjct: 66 ACGLGGLERGAVSMWNAIKNSVSEGDLQAS 95


>Gene.36395::MSTRG.7541.3::g.36395::m.36395 |cds_id
          Gene.36395::MSTRG.7541.3::g.36395::m.36395 |trans_id
          MSTRG.7541.3 |gene_id gene-LOC113810133
          Length = 182

 Score = 22.7 bits (47), Expect = 0.70,   Method: Composition-based stats.
 Identities = 12/30 (40%), Positives = 16/30 (53%)

Query: 3  AQGMGKMERLLASYRGALEPSTPLGDLSGS 32
          A G+G +ER   S   A++ S   GDL  S
Sbjct: 66 ACGLGGLERGAVSMWNAIKNSVSEGDLQAS 95


BLASTP 2.2.26 [Sep-21-2011]


Reference: Altschul, Stephen F., Thomas L. Madden, Alejandro A. Schaffer, 
Jinghui Zhang, Zheng Zhang, Webb Miller, and David J. Lipman (1997), 
"Gapped BLAST and PSI-BLAST: a new generation of protein database search
programs",  Nucleic Acids Res. 25:3389-3402.

Reference for compositional score matrix adjustment: Altschul, Stephen F., 
John C. Wootton, E. Michael Gertz, Richa Agarwala, Aleksandr Morgulis,
Alejandro A. Schaffer, and Yi-Kuo Yu (2005) "Protein database searches
using compositionally adjusted substitution matrices", FEBS J. 272:5101-5109.

Query= CPRP9
         (38 letters)

Database: /state/partition1/workspace/htdocs/173/omicshare/tools/Publi
c/data2/user/201804/03169b95f331372e8cde8461c7be3ca7//com50_0.fasta 
           2648 sequences; 1,102,136 total letters

Searching..................................................done


                                                                 Score    E
Sequences producing significant alignments:                      (bits) Value

Gene.36384::MSTRG.7541.1::g.36384::m.36384 |cds_id Gene.36384::M...    22   1.2  
XP_027217638.1 |cds_id rna-XM_027361837.1 |trans_id rna-XM_02736...    22   1.2  
Gene.36395::MSTRG.7541.3::g.36395::m.36395 |cds_id Gene.36395::M...    22   1.2  

>Gene.36384::MSTRG.7541.1::g.36384::m.36384 |cds_id
          Gene.36384::MSTRG.7541.1::g.36384::m.36384 |trans_id
          MSTRG.7541.1 |gene_id gene-LOC113810133
          Length = 132

 Score = 21.9 bits (45), Expect = 1.2,   Method: Composition-based stats.
 Identities = 12/30 (40%), Positives = 16/30 (53%)

Query: 3  AQGLGKMERLLASYRGALEPNTPLGDLSGS 32
          A GLG +ER   S   A++ +   GDL  S
Sbjct: 66 ACGLGGLERGAVSMWNAIKNSVSEGDLQAS 95


>XP_027217638.1 |cds_id rna-XM_027361837.1 |trans_id
          rna-XM_027361837.1 |gene_id gene-LOC113810133
          Length = 132

 Score = 21.9 bits (45), Expect = 1.2,   Method: Composition-based stats.
 Identities = 12/30 (40%), Positives = 16/30 (53%)

Query: 3  AQGLGKMERLLASYRGALEPNTPLGDLSGS 32
          A GLG +ER   S   A++ +   GDL  S
Sbjct: 66 ACGLGGLERGAVSMWNAIKNSVSEGDLQAS 95


>Gene.36395::MSTRG.7541.3::g.36395::m.36395 |cds_id
          Gene.36395::MSTRG.7541.3::g.36395::m.36395 |trans_id
          MSTRG.7541.3 |gene_id gene-LOC113810133
          Length = 182

 Score = 21.9 bits (45), Expect = 1.2,   Method: Composition-based stats.
 Identities = 12/30 (40%), Positives = 16/30 (53%)

Query: 3  AQGLGKMERLLASYRGALEPNTPLGDLSGS 32
          A GLG +ER   S   A++ +   GDL  S
Sbjct: 66 ACGLGGLERGAVSMWNAIKNSVSEGDLQAS 95


BLASTP 2.2.26 [Sep-21-2011]


Reference: Altschul, Stephen F., Thomas L. Madden, Alejandro A. Schaffer, 
Jinghui Zhang, Zheng Zhang, Webb Miller, and David J. Lipman (1997), 
"Gapped BLAST and PSI-BLAST: a new generation of protein database search
programs",  Nucleic Acids Res. 25:3389-3402.

Reference for compositional score matrix adjustment: Altschul, Stephen F., 
John C. Wootton, E. Michael Gertz, Richa Agarwala, Aleksandr Morgulis,
Alejandro A. Schaffer, and Yi-Kuo Yu (2005) "Protein database searches
using compositionally adjusted substitution matrices", FEBS J. 272:5101-5109.

Query= Cryptocyanin1
         (10 letters)

Database: /state/partition1/workspace/htdocs/173/omicshare/tools/Publi
c/data2/user/201804/03169b95f331372e8cde8461c7be3ca7//com50_0.fasta 
           2648 sequences; 1,102,136 total letters

Searching..................................................done

 ***** No hits found ******


BLASTP 2.2.26 [Sep-21-2011]


Reference: Altschul, Stephen F., Thomas L. Madden, Alejandro A. Schaffer, 
Jinghui Zhang, Zheng Zhang, Webb Miller, and David J. Lipman (1997), 
"Gapped BLAST and PSI-BLAST: a new generation of protein database search
programs",  Nucleic Acids Res. 25:3389-3402.

Reference for compositional score matrix adjustment: Altschul, Stephen F., 
John C. Wootton, E. Michael Gertz, Richa Agarwala, Aleksandr Morgulis,
Alejandro A. Schaffer, and Yi-Kuo Yu (2005) "Protein database searches
using compositionally adjusted substitution matrices", FEBS J. 272:5101-5109.

Query= Cryptocyanin2
         (11 letters)

Database: /state/partition1/workspace/htdocs/173/omicshare/tools/Publi
c/data2/user/201804/03169b95f331372e8cde8461c7be3ca7//com50_0.fasta 
           2648 sequences; 1,102,136 total letters

Searching..................................................done

 ***** No hits found ******


BLASTP 2.2.26 [Sep-21-2011]


Reference: Altschul, Stephen F., Thomas L. Madden, Alejandro A. Schaffer, 
Jinghui Zhang, Zheng Zhang, Webb Miller, and David J. Lipman (1997), 
"Gapped BLAST and PSI-BLAST: a new generation of protein database search
programs",  Nucleic Acids Res. 25:3389-3402.

Reference for compositional score matrix adjustment: Altschul, Stephen F., 
John C. Wootton, E. Michael Gertz, Richa Agarwala, Aleksandr Morgulis,
Alejandro A. Schaffer, and Yi-Kuo Yu (2005) "Protein database searches
using compositionally adjusted substitution matrices", FEBS J. 272:5101-5109.

Query= Cryptocyanin3
         (12 letters)

Database: /state/partition1/workspace/htdocs/173/omicshare/tools/Publi
c/data2/user/201804/03169b95f331372e8cde8461c7be3ca7//com50_0.fasta 
           2648 sequences; 1,102,136 total letters

Searching..................................................done

 ***** No hits found ******


BLASTP 2.2.26 [Sep-21-2011]


Reference: Altschul, Stephen F., Thomas L. Madden, Alejandro A. Schaffer, 
Jinghui Zhang, Zheng Zhang, Webb Miller, and David J. Lipman (1997), 
"Gapped BLAST and PSI-BLAST: a new generation of protein database search
programs",  Nucleic Acids Res. 25:3389-3402.

Reference for compositional score matrix adjustment: Altschul, Stephen F., 
John C. Wootton, E. Michael Gertz, Richa Agarwala, Aleksandr Morgulis,
Alejandro A. Schaffer, and Yi-Kuo Yu (2005) "Protein database searches
using compositionally adjusted substitution matrices", FEBS J. 272:5101-5109.

Query= DH31
         (31 letters)

Database: /state/partition1/workspace/htdocs/173/omicshare/tools/Publi
c/data2/user/201804/03169b95f331372e8cde8461c7be3ca7//com50_0.fasta 
           2648 sequences; 1,102,136 total letters

Searching..................................................done

 ***** No hits found ******


BLASTP 2.2.26 [Sep-21-2011]


Reference: Altschul, Stephen F., Thomas L. Madden, Alejandro A. Schaffer, 
Jinghui Zhang, Zheng Zhang, Webb Miller, and David J. Lipman (1997), 
"Gapped BLAST and PSI-BLAST: a new generation of protein database search
programs",  Nucleic Acids Res. 25:3389-3402.

Reference for compositional score matrix adjustment: Altschul, Stephen F., 
John C. Wootton, E. Michael Gertz, Richa Agarwala, Aleksandr Morgulis,
Alejandro A. Schaffer, and Yi-Kuo Yu (2005) "Protein database searches
using compositionally adjusted substitution matrices", FEBS J. 272:5101-5109.

Query= DH31PRP
         (38 letters)

Database: /state/partition1/workspace/htdocs/173/omicshare/tools/Publi
c/data2/user/201804/03169b95f331372e8cde8461c7be3ca7//com50_0.fasta 
           2648 sequences; 1,102,136 total letters

Searching..................................................done

 ***** No hits found ******


BLASTP 2.2.26 [Sep-21-2011]


Reference: Altschul, Stephen F., Thomas L. Madden, Alejandro A. Schaffer, 
Jinghui Zhang, Zheng Zhang, Webb Miller, and David J. Lipman (1997), 
"Gapped BLAST and PSI-BLAST: a new generation of protein database search
programs",  Nucleic Acids Res. 25:3389-3402.

Reference for compositional score matrix adjustment: Altschul, Stephen F., 
John C. Wootton, E. Michael Gertz, Richa Agarwala, Aleksandr Morgulis,
Alejandro A. Schaffer, and Yi-Kuo Yu (2005) "Protein database searches
using compositionally adjusted substitution matrices", FEBS J. 272:5101-5109.

Query= DH44PRP1
         (13 letters)

Database: /state/partition1/workspace/htdocs/173/omicshare/tools/Publi
c/data2/user/201804/03169b95f331372e8cde8461c7be3ca7//com50_0.fasta 
           2648 sequences; 1,102,136 total letters

Searching..................................................done

 ***** No hits found ******


BLASTP 2.2.26 [Sep-21-2011]


Reference: Altschul, Stephen F., Thomas L. Madden, Alejandro A. Schaffer, 
Jinghui Zhang, Zheng Zhang, Webb Miller, and David J. Lipman (1997), 
"Gapped BLAST and PSI-BLAST: a new generation of protein database search
programs",  Nucleic Acids Res. 25:3389-3402.

Reference for compositional score matrix adjustment: Altschul, Stephen F., 
John C. Wootton, E. Michael Gertz, Richa Agarwala, Aleksandr Morgulis,
Alejandro A. Schaffer, and Yi-Kuo Yu (2005) "Protein database searches
using compositionally adjusted substitution matrices", FEBS J. 272:5101-5109.

Query= DH44PRP2
         (7 letters)

Database: /state/partition1/workspace/htdocs/173/omicshare/tools/Publi
c/data2/user/201804/03169b95f331372e8cde8461c7be3ca7//com50_0.fasta 
           2648 sequences; 1,102,136 total letters

Searching..................................................done

 ***** No hits found ******


BLASTP 2.2.26 [Sep-21-2011]


Reference: Altschul, Stephen F., Thomas L. Madden, Alejandro A. Schaffer, 
Jinghui Zhang, Zheng Zhang, Webb Miller, and David J. Lipman (1997), 
"Gapped BLAST and PSI-BLAST: a new generation of protein database search
programs",  Nucleic Acids Res. 25:3389-3402.

Reference for compositional score matrix adjustment: Altschul, Stephen F., 
John C. Wootton, E. Michael Gertz, Richa Agarwala, Aleksandr Morgulis,
Alejandro A. Schaffer, and Yi-Kuo Yu (2005) "Protein database searches
using compositionally adjusted substitution matrices", FEBS J. 272:5101-5109.

Query= DH44PRP3
         (20 letters)

Database: /state/partition1/workspace/htdocs/173/omicshare/tools/Publi
c/data2/user/201804/03169b95f331372e8cde8461c7be3ca7//com50_0.fasta 
           2648 sequences; 1,102,136 total letters

Searching..................................................done

 ***** No hits found ******


BLASTP 2.2.26 [Sep-21-2011]


Reference: Altschul, Stephen F., Thomas L. Madden, Alejandro A. Schaffer, 
Jinghui Zhang, Zheng Zhang, Webb Miller, and David J. Lipman (1997), 
"Gapped BLAST and PSI-BLAST: a new generation of protein database search
programs",  Nucleic Acids Res. 25:3389-3402.

Reference for compositional score matrix adjustment: Altschul, Stephen F., 
John C. Wootton, E. Michael Gertz, Richa Agarwala, Aleksandr Morgulis,
Alejandro A. Schaffer, and Yi-Kuo Yu (2005) "Protein database searches
using compositionally adjusted substitution matrices", FEBS J. 272:5101-5109.

Query= GSEFL1
         (7 letters)

Database: /state/partition1/workspace/htdocs/173/omicshare/tools/Publi
c/data2/user/201804/03169b95f331372e8cde8461c7be3ca7//com50_0.fasta 
           2648 sequences; 1,102,136 total letters

Searching..................................................done

 ***** No hits found ******


BLASTP 2.2.26 [Sep-21-2011]


Reference: Altschul, Stephen F., Thomas L. Madden, Alejandro A. Schaffer, 
Jinghui Zhang, Zheng Zhang, Webb Miller, and David J. Lipman (1997), 
"Gapped BLAST and PSI-BLAST: a new generation of protein database search
programs",  Nucleic Acids Res. 25:3389-3402.

Reference for compositional score matrix adjustment: Altschul, Stephen F., 
John C. Wootton, E. Michael Gertz, Richa Agarwala, Aleksandr Morgulis,
Alejandro A. Schaffer, and Yi-Kuo Yu (2005) "Protein database searches
using compositionally adjusted substitution matrices", FEBS J. 272:5101-5109.

Query= GSEFL2
         (9 letters)

Database: /state/partition1/workspace/htdocs/173/omicshare/tools/Publi
c/data2/user/201804/03169b95f331372e8cde8461c7be3ca7//com50_0.fasta 
           2648 sequences; 1,102,136 total letters

Searching..................................................done

 ***** No hits found ******


BLASTP 2.2.26 [Sep-21-2011]


Reference: Altschul, Stephen F., Thomas L. Madden, Alejandro A. Schaffer, 
Jinghui Zhang, Zheng Zhang, Webb Miller, and David J. Lipman (1997), 
"Gapped BLAST and PSI-BLAST: a new generation of protein database search
programs",  Nucleic Acids Res. 25:3389-3402.

Reference for compositional score matrix adjustment: Altschul, Stephen F., 
John C. Wootton, E. Michael Gertz, Richa Agarwala, Aleksandr Morgulis,
Alejandro A. Schaffer, and Yi-Kuo Yu (2005) "Protein database searches
using compositionally adjusted substitution matrices", FEBS J. 272:5101-5109.

Query= GSEFL3
         (9 letters)

Database: /state/partition1/workspace/htdocs/173/omicshare/tools/Publi
c/data2/user/201804/03169b95f331372e8cde8461c7be3ca7//com50_0.fasta 
           2648 sequences; 1,102,136 total letters

Searching..................................................done

 ***** No hits found ******


BLASTP 2.2.26 [Sep-21-2011]


Reference: Altschul, Stephen F., Thomas L. Madden, Alejandro A. Schaffer, 
Jinghui Zhang, Zheng Zhang, Webb Miller, and David J. Lipman (1997), 
"Gapped BLAST and PSI-BLAST: a new generation of protein database search
programs",  Nucleic Acids Res. 25:3389-3402.

Reference for compositional score matrix adjustment: Altschul, Stephen F., 
John C. Wootton, E. Michael Gertz, Richa Agarwala, Aleksandr Morgulis,
Alejandro A. Schaffer, and Yi-Kuo Yu (2005) "Protein database searches
using compositionally adjusted substitution matrices", FEBS J. 272:5101-5109.

Query= GSEFLPRP1
         (10 letters)

Database: /state/partition1/workspace/htdocs/173/omicshare/tools/Publi
c/data2/user/201804/03169b95f331372e8cde8461c7be3ca7//com50_0.fasta 
           2648 sequences; 1,102,136 total letters

Searching..................................................done

 ***** No hits found ******


BLASTP 2.2.26 [Sep-21-2011]


Reference: Altschul, Stephen F., Thomas L. Madden, Alejandro A. Schaffer, 
Jinghui Zhang, Zheng Zhang, Webb Miller, and David J. Lipman (1997), 
"Gapped BLAST and PSI-BLAST: a new generation of protein database search
programs",  Nucleic Acids Res. 25:3389-3402.

Reference for compositional score matrix adjustment: Altschul, Stephen F., 
John C. Wootton, E. Michael Gertz, Richa Agarwala, Aleksandr Morgulis,
Alejandro A. Schaffer, and Yi-Kuo Yu (2005) "Protein database searches
using compositionally adjusted substitution matrices", FEBS J. 272:5101-5109.

Query= GSEFLPRP2
         (7 letters)

Database: /state/partition1/workspace/htdocs/173/omicshare/tools/Publi
c/data2/user/201804/03169b95f331372e8cde8461c7be3ca7//com50_0.fasta 
           2648 sequences; 1,102,136 total letters

Searching..................................................done

 ***** No hits found ******


BLASTP 2.2.26 [Sep-21-2011]


Reference: Altschul, Stephen F., Thomas L. Madden, Alejandro A. Schaffer, 
Jinghui Zhang, Zheng Zhang, Webb Miller, and David J. Lipman (1997), 
"Gapped BLAST and PSI-BLAST: a new generation of protein database search
programs",  Nucleic Acids Res. 25:3389-3402.

Reference for compositional score matrix adjustment: Altschul, Stephen F., 
John C. Wootton, E. Michael Gertz, Richa Agarwala, Aleksandr Morgulis,
Alejandro A. Schaffer, and Yi-Kuo Yu (2005) "Protein database searches
using compositionally adjusted substitution matrices", FEBS J. 272:5101-5109.

Query= Kinins
         (7 letters)

Database: /state/partition1/workspace/htdocs/173/omicshare/tools/Publi
c/data2/user/201804/03169b95f331372e8cde8461c7be3ca7//com50_0.fasta 
           2648 sequences; 1,102,136 total letters

Searching..................................................done

 ***** No hits found ******


BLASTP 2.2.26 [Sep-21-2011]


Reference: Altschul, Stephen F., Thomas L. Madden, Alejandro A. Schaffer, 
Jinghui Zhang, Zheng Zhang, Webb Miller, and David J. Lipman (1997), 
"Gapped BLAST and PSI-BLAST: a new generation of protein database search
programs",  Nucleic Acids Res. 25:3389-3402.

Reference for compositional score matrix adjustment: Altschul, Stephen F., 
John C. Wootton, E. Michael Gertz, Richa Agarwala, Aleksandr Morgulis,
Alejandro A. Schaffer, and Yi-Kuo Yu (2005) "Protein database searches
using compositionally adjusted substitution matrices", FEBS J. 272:5101-5109.

Query= Lv Neuroparsin1
         (73 letters)

Database: /state/partition1/workspace/htdocs/173/omicshare/tools/Publi
c/data2/user/201804/03169b95f331372e8cde8461c7be3ca7//com50_0.fasta 
           2648 sequences; 1,102,136 total letters

Searching..................................................done


                                                                 Score    E
Sequences producing significant alignments:                      (bits) Value

XP_027233579.1 |cds_id rna-XM_027377778.1 |trans_id rna-XM_02737...   151   9e-51
Gene.47322::MSTRG.9843.5::g.47322::m.47322 |cds_id Gene.47322::M...    28   0.016
XP_027221414.1 |cds_id rna-XM_027365613.1 |trans_id rna-XM_02736...    28   0.016
XP_027221415.1 |cds_id rna-XM_027365614.1 |trans_id rna-XM_02736...    28   0.016
Gene.47320::MSTRG.9843.4::g.47320::m.47320 |cds_id Gene.47320::M...    28   0.016
XP_027221413.1 |cds_id rna-XM_027365612.1 |trans_id rna-XM_02736...    28   0.016
XP_027226279.1 |cds_id rna-XM_027370478.1 |trans_id rna-XM_02737...    24   0.80 
XP_027206979.1 |cds_id rna-XM_027351178.1 |trans_id rna-XM_02735...    24   0.80 
XP_027226296.1 |cds_id rna-XM_027370495.1 |trans_id rna-XM_02737...    24   0.83 
XP_027226310.1 |cds_id rna-XM_027370509.1 |trans_id rna-XM_02737...    24   0.84 
XP_027226287.1 |cds_id rna-XM_027370486.1 |trans_id rna-XM_02737...    24   0.88 
XP_027226303.1 |cds_id rna-XM_027370502.1 |trans_id rna-XM_02737...    24   0.98 
XP_027226331.1 |cds_id rna-XM_027370530.1 |trans_id rna-XM_02737...    23   1.4  
XP_027226322.1 |cds_id rna-XM_027370521.1 |trans_id rna-XM_02737...    23   1.4  
XP_027226315.1 |cds_id rna-XM_027370514.1 |trans_id rna-XM_02737...    23   1.4  
XP_027226339.1 |cds_id rna-XM_027370538.1 |trans_id rna-XM_02737...    23   1.6  
Gene.6179::MSTRG.1302.12::g.6179::m.6179 |cds_id Gene.6179::MSTR...    23   1.8  
Gene.92838::MSTRG.19382.1::g.92838::m.92838 |cds_id Gene.92838::...    23   1.9  
XP_027236741.1 |cds_id rna-XM_027380940.1 |trans_id rna-XM_02738...    23   2.0  
Gene.41439::MSTRG.8621.22::g.41439::m.41439 |cds_id Gene.41439::...    22   3.9  
XP_027219365.1 |cds_id rna-XM_027363564.1 |trans_id rna-XM_02736...    22   4.0  
XP_027219364.1 |cds_id rna-XM_027363563.1 |trans_id rna-XM_02736...    22   4.0  
XP_027219363.1 |cds_id rna-XM_027363562.1 |trans_id rna-XM_02736...    22   4.0  
XP_027219361.1 |cds_id rna-XM_027363560.1 |trans_id rna-XM_02736...    22   4.0  
XP_027219362.1 |cds_id rna-XM_027363561.1 |trans_id rna-XM_02736...    22   4.0  
XP_027219360.1 |cds_id rna-XM_027363559.1 |trans_id rna-XM_02736...    22   4.0  
Gene.41176::MSTRG.8621.11::g.41176::m.41176 |cds_id Gene.41176::...    22   4.0  
Gene.41353::MSTRG.8621.16::g.41353::m.41353 |cds_id Gene.41353::...    22   4.3  
XP_027219366.1 |cds_id rna-XM_027363565.1 |trans_id rna-XM_02736...    22   4.3  

>XP_027233579.1 |cds_id rna-XM_027377778.1 |trans_id
          rna-XM_027377778.1 |gene_id gene-LOC113824994
          Length = 101

 Score =  151 bits (381), Expect = 9e-51,   Method: Compositional matrix adjust.
 Identities = 73/73 (100%), Positives = 73/73 (100%)

Query: 1  TPVCPGTRDPPQDLSKCKFGVVKDWCRNTVCAKGPRETCGGRWLEHGRCGLGMYCRCGHC 60
          TPVCPGTRDPPQDLSKCKFGVVKDWCRNTVCAKGPRETCGGRWLEHGRCGLGMYCRCGHC
Sbjct: 27 TPVCPGTRDPPQDLSKCKFGVVKDWCRNTVCAKGPRETCGGRWLEHGRCGLGMYCRCGHC 86

Query: 61 AGCTSTLECVLGR 73
          AGCTSTLECVLGR
Sbjct: 87 AGCTSTLECVLGR 99


>Gene.47322::MSTRG.9843.5::g.47322::m.47322 |cds_id
          Gene.47322::MSTRG.9843.5::g.47322::m.47322 |trans_id
          MSTRG.9843.5 |gene_id gene-LOC113813598
          Length = 94

 Score = 28.5 bits (62), Expect = 0.016,   Method: Compositional matrix adjust.
 Identities = 19/48 (39%), Positives = 26/48 (54%), Gaps = 8/48 (16%)

Query: 10 PPQDLSKCKFGVVKDWCRN-TVCAKGPRETCGGRWLEHGRCGLGMYCR 56
          PP D   CK+G+VK+ C    +C KGP E C        +C  G+YC+
Sbjct: 35 PPAD---CKYGLVKNVCNCCYICGKGPGEDCD----PVKKCAPGLYCK 75


>XP_027221414.1 |cds_id rna-XM_027365613.1 |trans_id
          rna-XM_027365613.1 |gene_id gene-LOC113813598
          Length = 94

 Score = 28.5 bits (62), Expect = 0.016,   Method: Compositional matrix adjust.
 Identities = 19/48 (39%), Positives = 26/48 (54%), Gaps = 8/48 (16%)

Query: 10 PPQDLSKCKFGVVKDWCRN-TVCAKGPRETCGGRWLEHGRCGLGMYCR 56
          PP D   CK+G+VK+ C    +C KGP E C        +C  G+YC+
Sbjct: 35 PPAD---CKYGLVKNVCNCCYICGKGPGEDCD----PVKKCAPGLYCK 75


>XP_027221415.1 |cds_id rna-XM_027365614.1 |trans_id
          rna-XM_027365614.1 |gene_id gene-LOC113813598
          Length = 94

 Score = 28.5 bits (62), Expect = 0.016,   Method: Compositional matrix adjust.
 Identities = 19/48 (39%), Positives = 26/48 (54%), Gaps = 8/48 (16%)

Query: 10 PPQDLSKCKFGVVKDWCRN-TVCAKGPRETCGGRWLEHGRCGLGMYCR 56
          PP D   CK+G+VK+ C    +C KGP E C        +C  G+YC+
Sbjct: 35 PPAD---CKYGLVKNVCNCCYICGKGPGEDCD----PVKKCAPGLYCK 75


>Gene.47320::MSTRG.9843.4::g.47320::m.47320 |cds_id
          Gene.47320::MSTRG.9843.4::g.47320::m.47320 |trans_id
          MSTRG.9843.4 |gene_id gene-LOC113813598
          Length = 94

 Score = 28.5 bits (62), Expect = 0.016,   Method: Compositional matrix adjust.
 Identities = 19/48 (39%), Positives = 26/48 (54%), Gaps = 8/48 (16%)

Query: 10 PPQDLSKCKFGVVKDWCRN-TVCAKGPRETCGGRWLEHGRCGLGMYCR 56
          PP D   CK+G+VK+ C    +C KGP E C        +C  G+YC+
Sbjct: 35 PPAD---CKYGLVKNVCNCCYICGKGPGEDCD----PVKKCAPGLYCK 75


>XP_027221413.1 |cds_id rna-XM_027365612.1 |trans_id
          rna-XM_027365612.1 |gene_id gene-LOC113813598
          Length = 94

 Score = 28.5 bits (62), Expect = 0.016,   Method: Compositional matrix adjust.
 Identities = 19/48 (39%), Positives = 26/48 (54%), Gaps = 8/48 (16%)

Query: 10 PPQDLSKCKFGVVKDWCRN-TVCAKGPRETCGGRWLEHGRCGLGMYCR 56
          PP D   CK+G+VK+ C    +C KGP E C        +C  G+YC+
Sbjct: 35 PPAD---CKYGLVKNVCNCCYICGKGPGEDCD----PVKKCAPGLYCK 75


>XP_027226279.1 |cds_id rna-XM_027370478.1 |trans_id
            rna-XM_027370478.1 |gene_id gene-LOC113818292
          Length = 1193

 Score = 24.3 bits (51), Expect = 0.80,   Method: Composition-based stats.
 Identities = 14/45 (31%), Positives = 21/45 (46%), Gaps = 5/45 (11%)

Query: 16   KCKF--GVVKDWCRNTVCAKGPRETCGG---RWLEHGRCGLGMYC 55
            KCKF   + K  C +  C +   E C G    + +  +C +G YC
Sbjct: 1001 KCKFTYALAKGGCMHFTCTQCKYEFCSGCGQPFRQGSKCPVGPYC 1045


>XP_027206979.1 |cds_id rna-XM_027351178.1 |trans_id
           rna-XM_027351178.1 |gene_id gene-LOC113800411
          Length = 851

 Score = 24.3 bits (51), Expect = 0.80,   Method: Composition-based stats.
 Identities = 10/24 (41%), Positives = 13/24 (54%), Gaps = 2/24 (8%)

Query: 36  RETCGGRWLEHGRCGLGMYCRCGH 59
           +E C  R   HGRC  G+ C+  H
Sbjct: 105 KEVC--RNFLHGRCDRGVLCKFSH 126


>XP_027226296.1 |cds_id rna-XM_027370495.1 |trans_id
            rna-XM_027370495.1 |gene_id gene-LOC113818292
          Length = 1178

 Score = 24.3 bits (51), Expect = 0.83,   Method: Composition-based stats.
 Identities = 14/45 (31%), Positives = 21/45 (46%), Gaps = 5/45 (11%)

Query: 16   KCKF--GVVKDWCRNTVCAKGPRETCGG---RWLEHGRCGLGMYC 55
            KCKF   + K  C +  C +   E C G    + +  +C +G YC
Sbjct: 986  KCKFTYALAKGGCMHFTCTQCKYEFCSGCGQPFRQGSKCPVGPYC 1030


>XP_027226310.1 |cds_id rna-XM_027370509.1 |trans_id
           rna-XM_027370509.1 |gene_id gene-LOC113818292
          Length = 1141

 Score = 24.3 bits (51), Expect = 0.84,   Method: Composition-based stats.
 Identities = 14/45 (31%), Positives = 21/45 (46%), Gaps = 5/45 (11%)

Query: 16  KCKF--GVVKDWCRNTVCAKGPRETCGG---RWLEHGRCGLGMYC 55
           KCKF   + K  C +  C +   E C G    + +  +C +G YC
Sbjct: 949 KCKFTYALAKGGCMHFTCTQCKYEFCSGCGQPFRQGSKCPVGPYC 993


>XP_027226287.1 |cds_id rna-XM_027370486.1 |trans_id
            rna-XM_027370486.1 |gene_id gene-LOC113818292
          Length = 1192

 Score = 24.3 bits (51), Expect = 0.88,   Method: Composition-based stats.
 Identities = 14/45 (31%), Positives = 21/45 (46%), Gaps = 5/45 (11%)

Query: 16   KCKF--GVVKDWCRNTVCAKGPRETCGG---RWLEHGRCGLGMYC 55
            KCKF   + K  C +  C +   E C G    + +  +C +G YC
Sbjct: 1001 KCKFTYALAKGGCMHFTCTQCKYEFCSGCGQPFRQGSKCPVGPYC 1045


>XP_027226303.1 |cds_id rna-XM_027370502.1 |trans_id
            rna-XM_027370502.1 |gene_id gene-LOC113818292
          Length = 1148

 Score = 24.3 bits (51), Expect = 0.98,   Method: Composition-based stats.
 Identities = 14/45 (31%), Positives = 21/45 (46%), Gaps = 5/45 (11%)

Query: 16   KCKF--GVVKDWCRNTVCAKGPRETCGG---RWLEHGRCGLGMYC 55
            KCKF   + K  C +  C +   E C G    + +  +C +G YC
Sbjct: 956  KCKFTYALAKGGCMHFTCTQCKYEFCSGCGQPFRQGSKCPVGPYC 1000


>XP_027226331.1 |cds_id rna-XM_027370530.1 |trans_id
           rna-XM_027370530.1 |gene_id gene-LOC113818292
          Length = 1009

 Score = 23.5 bits (49), Expect = 1.4,   Method: Composition-based stats.
 Identities = 14/45 (31%), Positives = 21/45 (46%), Gaps = 5/45 (11%)

Query: 16  KCKF--GVVKDWCRNTVCAKGPRETCGG---RWLEHGRCGLGMYC 55
           KCKF   + K  C +  C +   E C G    + +  +C +G YC
Sbjct: 817 KCKFTYALAKGGCMHFTCTQCKYEFCSGCGQPFRQGSKCPVGPYC 861


>XP_027226322.1 |cds_id rna-XM_027370521.1 |trans_id
           rna-XM_027370521.1 |gene_id gene-LOC113818292
          Length = 1009

 Score = 23.5 bits (49), Expect = 1.4,   Method: Composition-based stats.
 Identities = 14/45 (31%), Positives = 21/45 (46%), Gaps = 5/45 (11%)

Query: 16  KCKF--GVVKDWCRNTVCAKGPRETCGG---RWLEHGRCGLGMYC 55
           KCKF   + K  C +  C +   E C G    + +  +C +G YC
Sbjct: 817 KCKFTYALAKGGCMHFTCTQCKYEFCSGCGQPFRQGSKCPVGPYC 861


>XP_027226315.1 |cds_id rna-XM_027370514.1 |trans_id
           rna-XM_027370514.1 |gene_id gene-LOC113818292
          Length = 1009

 Score = 23.5 bits (49), Expect = 1.4,   Method: Composition-based stats.
 Identities = 14/45 (31%), Positives = 21/45 (46%), Gaps = 5/45 (11%)

Query: 16  KCKF--GVVKDWCRNTVCAKGPRETCGG---RWLEHGRCGLGMYC 55
           KCKF   + K  C +  C +   E C G    + +  +C +G YC
Sbjct: 817 KCKFTYALAKGGCMHFTCTQCKYEFCSGCGQPFRQGSKCPVGPYC 861


>XP_027226339.1 |cds_id rna-XM_027370538.1 |trans_id
           rna-XM_027370538.1 |gene_id gene-LOC113818292
          Length = 918

 Score = 23.5 bits (49), Expect = 1.6,   Method: Composition-based stats.
 Identities = 14/45 (31%), Positives = 21/45 (46%), Gaps = 5/45 (11%)

Query: 16  KCKF--GVVKDWCRNTVCAKGPRETCGG---RWLEHGRCGLGMYC 55
           KCKF   + K  C +  C +   E C G    + +  +C +G YC
Sbjct: 726 KCKFTYALAKGGCMHFTCTQCKYEFCSGCGQPFRQGSKCPVGPYC 770


>Gene.6179::MSTRG.1302.12::g.6179::m.6179 |cds_id
           Gene.6179::MSTRG.1302.12::g.6179::m.6179 |trans_id
           MSTRG.1302.12 |gene_id gene-LOC113818292
          Length = 946

 Score = 23.5 bits (49), Expect = 1.8,   Method: Composition-based stats.
 Identities = 14/45 (31%), Positives = 21/45 (46%), Gaps = 5/45 (11%)

Query: 16  KCKF--GVVKDWCRNTVCAKGPRETCGG---RWLEHGRCGLGMYC 55
           KCKF   + K  C +  C +   E C G    + +  +C +G YC
Sbjct: 755 KCKFTYALAKGGCMHFTCTQCKYEFCSGCGQPFRQGSKCPVGPYC 799


>Gene.92838::MSTRG.19382.1::g.92838::m.92838 |cds_id
           Gene.92838::MSTRG.19382.1::g.92838::m.92838 |trans_id
           MSTRG.19382.1 |gene_id gene-LOC113827985
          Length = 1125

 Score = 23.1 bits (48), Expect = 1.9,   Method: Compositional matrix adjust.
 Identities = 14/46 (30%), Positives = 19/46 (41%), Gaps = 1/46 (2%)

Query: 12  QDLSKCKFGVVKDWCRNTVCAKGP-RETCGGRWLEHGRCGLGMYCR 56
           Q L   K GV+  W + T+   GP R   G +   H   G  +  R
Sbjct: 608 QPLHGTKSGVIPTWLKGTLIRNGPGRIKVGDQQYNHVFDGSALLHR 653


>XP_027236741.1 |cds_id rna-XM_027380940.1 |trans_id
           rna-XM_027380940.1 |gene_id gene-LOC113827985
          Length = 1151

 Score = 23.1 bits (48), Expect = 2.0,   Method: Compositional matrix adjust.
 Identities = 14/46 (30%), Positives = 19/46 (41%), Gaps = 1/46 (2%)

Query: 12  QDLSKCKFGVVKDWCRNTVCAKGP-RETCGGRWLEHGRCGLGMYCR 56
           Q L   K GV+  W + T+   GP R   G +   H   G  +  R
Sbjct: 634 QPLHGTKSGVIPTWLKGTLIRNGPGRIKVGDQQYNHVFDGSALLHR 679


>Gene.41439::MSTRG.8621.22::g.41439::m.41439 |cds_id
            Gene.41439::MSTRG.8621.22::g.41439::m.41439 |trans_id
            MSTRG.8621.22 |gene_id gene-LOC113811755
          Length = 2950

 Score = 22.3 bits (46), Expect = 3.9,   Method: Composition-based stats.
 Identities = 7/14 (50%), Positives = 9/14 (64%)

Query: 52   GMYCRCGHCAGCTS 65
            G + RCG C G T+
Sbjct: 2408 GKWVRCGKCPGATA 2421


>XP_027219365.1 |cds_id rna-XM_027363564.1 |trans_id
            rna-XM_027363564.1 |gene_id gene-LOC113811755
          Length = 8800

 Score = 22.3 bits (46), Expect = 4.0,   Method: Composition-based stats.
 Identities = 7/14 (50%), Positives = 9/14 (64%)

Query: 52   GMYCRCGHCAGCTS 65
            G + RCG C G T+
Sbjct: 2576 GKWVRCGKCPGATA 2589


>XP_027219364.1 |cds_id rna-XM_027363563.1 |trans_id
            rna-XM_027363563.1 |gene_id gene-LOC113811755
          Length = 8833

 Score = 22.3 bits (46), Expect = 4.0,   Method: Composition-based stats.
 Identities = 7/14 (50%), Positives = 9/14 (64%)

Query: 52   GMYCRCGHCAGCTS 65
            G + RCG C G T+
Sbjct: 2609 GKWVRCGKCPGATA 2622


>XP_027219363.1 |cds_id rna-XM_027363562.1 |trans_id
            rna-XM_027363562.1 |gene_id gene-LOC113811755
          Length = 8856

 Score = 22.3 bits (46), Expect = 4.0,   Method: Composition-based stats.
 Identities = 7/14 (50%), Positives = 9/14 (64%)

Query: 52   GMYCRCGHCAGCTS 65
            G + RCG C G T+
Sbjct: 2632 GKWVRCGKCPGATA 2645


>XP_027219361.1 |cds_id rna-XM_027363560.1 |trans_id
            rna-XM_027363560.1 |gene_id gene-LOC113811755
          Length = 8869

 Score = 22.3 bits (46), Expect = 4.0,   Method: Composition-based stats.
 Identities = 7/14 (50%), Positives = 9/14 (64%)

Query: 52   GMYCRCGHCAGCTS 65
            G + RCG C G T+
Sbjct: 2645 GKWVRCGKCPGATA 2658


>XP_027219362.1 |cds_id rna-XM_027363561.1 |trans_id
            rna-XM_027363561.1 |gene_id gene-LOC113811755
          Length = 8868

 Score = 22.3 bits (46), Expect = 4.0,   Method: Composition-based stats.
 Identities = 7/14 (50%), Positives = 9/14 (64%)

Query: 52   GMYCRCGHCAGCTS 65
            G + RCG C G T+
Sbjct: 2644 GKWVRCGKCPGATA 2657


>XP_027219360.1 |cds_id rna-XM_027363559.1 |trans_id
            rna-XM_027363559.1 |gene_id gene-LOC113811755
          Length = 8876

 Score = 22.3 bits (46), Expect = 4.0,   Method: Composition-based stats.
 Identities = 7/14 (50%), Positives = 9/14 (64%)

Query: 52   GMYCRCGHCAGCTS 65
            G + RCG C G T+
Sbjct: 2660 GKWVRCGKCPGATA 2673


>Gene.41176::MSTRG.8621.11::g.41176::m.41176 |cds_id
            Gene.41176::MSTRG.8621.11::g.41176::m.41176 |trans_id
            MSTRG.8621.11 |gene_id gene-LOC113811755
          Length = 7998

 Score = 22.3 bits (46), Expect = 4.0,   Method: Composition-based stats.
 Identities = 7/14 (50%), Positives = 9/14 (64%)

Query: 52   GMYCRCGHCAGCTS 65
            G + RCG C G T+
Sbjct: 2439 GKWVRCGKCPGATA 2452


>Gene.41353::MSTRG.8621.16::g.41353::m.41353 |cds_id
            Gene.41353::MSTRG.8621.16::g.41353::m.41353 |trans_id
            MSTRG.8621.16 |gene_id gene-LOC113811755
          Length = 7050

 Score = 22.3 bits (46), Expect = 4.3,   Method: Composition-based stats.
 Identities = 7/14 (50%), Positives = 9/14 (64%)

Query: 52   GMYCRCGHCAGCTS 65
            G + RCG C G T+
Sbjct: 2472 GKWVRCGKCPGATA 2485


>XP_027219366.1 |cds_id rna-XM_027363565.1 |trans_id
            rna-XM_027363565.1 |gene_id gene-LOC113811756
          Length = 7563

 Score = 22.3 bits (46), Expect = 4.3,   Method: Composition-based stats.
 Identities = 7/14 (50%), Positives = 9/14 (64%)

Query: 52   GMYCRCGHCAGCTS 65
            G + RCG C G T+
Sbjct: 1341 GKWVRCGKCPGATA 1354


BLASTP 2.2.26 [Sep-21-2011]


Reference: Altschul, Stephen F., Thomas L. Madden, Alejandro A. Schaffer, 
Jinghui Zhang, Zheng Zhang, Webb Miller, and David J. Lipman (1997), 
"Gapped BLAST and PSI-BLAST: a new generation of protein database search
programs",  Nucleic Acids Res. 25:3389-3402.

Reference for compositional score matrix adjustment: Altschul, Stephen F., 
John C. Wootton, E. Michael Gertz, Richa Agarwala, Aleksandr Morgulis,
Alejandro A. Schaffer, and Yi-Kuo Yu (2005) "Protein database searches
using compositionally adjusted substitution matrices", FEBS J. 272:5101-5109.

Query= Lv Neuroparsin2
         (75 letters)

Database: /state/partition1/workspace/htdocs/173/omicshare/tools/Publi
c/data2/user/201804/03169b95f331372e8cde8461c7be3ca7//com50_0.fasta 
           2648 sequences; 1,102,136 total letters

Searching..................................................done


                                                                 Score    E
Sequences producing significant alignments:                      (bits) Value

XP_027233579.1 |cds_id rna-XM_027377778.1 |trans_id rna-XM_02737...   149   4e-50
Gene.47322::MSTRG.9843.5::g.47322::m.47322 |cds_id Gene.47322::M...    27   0.076
XP_027221414.1 |cds_id rna-XM_027365613.1 |trans_id rna-XM_02736...    27   0.076
XP_027221415.1 |cds_id rna-XM_027365614.1 |trans_id rna-XM_02736...    27   0.076
Gene.47320::MSTRG.9843.4::g.47320::m.47320 |cds_id Gene.47320::M...    27   0.076
XP_027221413.1 |cds_id rna-XM_027365612.1 |trans_id rna-XM_02736...    27   0.076
Gene.41439::MSTRG.8621.22::g.41439::m.41439 |cds_id Gene.41439::...    25   0.35 
XP_027219365.1 |cds_id rna-XM_027363564.1 |trans_id rna-XM_02736...    25   0.35 
XP_027219364.1 |cds_id rna-XM_027363563.1 |trans_id rna-XM_02736...    25   0.35 
XP_027219363.1 |cds_id rna-XM_027363562.1 |trans_id rna-XM_02736...    25   0.35 
XP_027219361.1 |cds_id rna-XM_027363560.1 |trans_id rna-XM_02736...    25   0.35 
XP_027219362.1 |cds_id rna-XM_027363561.1 |trans_id rna-XM_02736...    25   0.35 
XP_027219360.1 |cds_id rna-XM_027363559.1 |trans_id rna-XM_02736...    25   0.35 
Gene.41176::MSTRG.8621.11::g.41176::m.41176 |cds_id Gene.41176::...    25   0.36 
Gene.41353::MSTRG.8621.16::g.41353::m.41353 |cds_id Gene.41353::...    25   0.38 
XP_027219366.1 |cds_id rna-XM_027363565.1 |trans_id rna-XM_02736...    25   0.40 
XP_027206979.1 |cds_id rna-XM_027351178.1 |trans_id rna-XM_02735...    25   0.72 
XP_027236741.1 |cds_id rna-XM_027380940.1 |trans_id rna-XM_02738...    23   2.2  
Gene.92838::MSTRG.19382.1::g.92838::m.92838 |cds_id Gene.92838::...    23   2.2  
XP_027208954.1 |cds_id rna-XM_027353153.1 |trans_id rna-XM_02735...    23   3.3  
XP_027208955.1 |cds_id rna-XM_027353154.1 |trans_id rna-XM_02735...    22   3.6  
Gene.108444::MSTRG.22693.3::g.108444::m.108444 |cds_id Gene.1084...    22   3.8  
XP_027226279.1 |cds_id rna-XM_027370478.1 |trans_id rna-XM_02737...    22   5.5  
XP_027226310.1 |cds_id rna-XM_027370509.1 |trans_id rna-XM_02737...    22   5.9  
XP_027226296.1 |cds_id rna-XM_027370495.1 |trans_id rna-XM_02737...    22   5.9  
XP_027226287.1 |cds_id rna-XM_027370486.1 |trans_id rna-XM_02737...    22   6.4  
XP_027226303.1 |cds_id rna-XM_027370502.1 |trans_id rna-XM_02737...    22   6.9  
XP_027226331.1 |cds_id rna-XM_027370530.1 |trans_id rna-XM_02737...    21   9.6  
XP_027226322.1 |cds_id rna-XM_027370521.1 |trans_id rna-XM_02737...    21   9.6  
XP_027226315.1 |cds_id rna-XM_027370514.1 |trans_id rna-XM_02737...    21   9.6  

>XP_027233579.1 |cds_id rna-XM_027377778.1 |trans_id
           rna-XM_027377778.1 |gene_id gene-LOC113824994
          Length = 101

 Score =  149 bits (377), Expect = 4e-50,   Method: Compositional matrix adjust.
 Identities = 73/75 (97%), Positives = 73/75 (97%)

Query: 1   TPVCPGTRDPPQDLSKCKLGVVKDWCRNTVCAKGPRETCGGRWLEHGRCGLGMYCRCGHC 60
           TPVCPGTRDPPQDLSKCK GVVKDWCRNTVCAKGPRETCGGRWLEHGRCGLGMYCRCGHC
Sbjct: 27  TPVCPGTRDPPQDLSKCKFGVVKDWCRNTVCAKGPRETCGGRWLEHGRCGLGMYCRCGHC 86

Query: 61  AGCTSPLECVLGRFC 75
           AGCTS LECVLGRFC
Sbjct: 87  AGCTSTLECVLGRFC 101


>Gene.47322::MSTRG.9843.5::g.47322::m.47322 |cds_id
          Gene.47322::MSTRG.9843.5::g.47322::m.47322 |trans_id
          MSTRG.9843.5 |gene_id gene-LOC113813598
          Length = 94

 Score = 26.6 bits (57), Expect = 0.076,   Method: Compositional matrix adjust.
 Identities = 19/48 (39%), Positives = 25/48 (52%), Gaps = 8/48 (16%)

Query: 10 PPQDLSKCKLGVVKDWCRN-TVCAKGPRETCGGRWLEHGRCGLGMYCR 56
          PP D   CK G+VK+ C    +C KGP E C        +C  G+YC+
Sbjct: 35 PPAD---CKYGLVKNVCNCCYICGKGPGEDCD----PVKKCAPGLYCK 75


>XP_027221414.1 |cds_id rna-XM_027365613.1 |trans_id
          rna-XM_027365613.1 |gene_id gene-LOC113813598
          Length = 94

 Score = 26.6 bits (57), Expect = 0.076,   Method: Compositional matrix adjust.
 Identities = 19/48 (39%), Positives = 25/48 (52%), Gaps = 8/48 (16%)

Query: 10 PPQDLSKCKLGVVKDWCRN-TVCAKGPRETCGGRWLEHGRCGLGMYCR 56
          PP D   CK G+VK+ C    +C KGP E C        +C  G+YC+
Sbjct: 35 PPAD---CKYGLVKNVCNCCYICGKGPGEDCD----PVKKCAPGLYCK 75


>XP_027221415.1 |cds_id rna-XM_027365614.1 |trans_id
          rna-XM_027365614.1 |gene_id gene-LOC113813598
          Length = 94

 Score = 26.6 bits (57), Expect = 0.076,   Method: Compositional matrix adjust.
 Identities = 19/48 (39%), Positives = 25/48 (52%), Gaps = 8/48 (16%)

Query: 10 PPQDLSKCKLGVVKDWCRN-TVCAKGPRETCGGRWLEHGRCGLGMYCR 56
          PP D   CK G+VK+ C    +C KGP E C        +C  G+YC+
Sbjct: 35 PPAD---CKYGLVKNVCNCCYICGKGPGEDCD----PVKKCAPGLYCK 75


>Gene.47320::MSTRG.9843.4::g.47320::m.47320 |cds_id
          Gene.47320::MSTRG.9843.4::g.47320::m.47320 |trans_id
          MSTRG.9843.4 |gene_id gene-LOC113813598
          Length = 94

 Score = 26.6 bits (57), Expect = 0.076,   Method: Compositional matrix adjust.
 Identities = 19/48 (39%), Positives = 25/48 (52%), Gaps = 8/48 (16%)

Query: 10 PPQDLSKCKLGVVKDWCRN-TVCAKGPRETCGGRWLEHGRCGLGMYCR 56
          PP D   CK G+VK+ C    +C KGP E C        +C  G+YC+
Sbjct: 35 PPAD---CKYGLVKNVCNCCYICGKGPGEDCD----PVKKCAPGLYCK 75


>XP_027221413.1 |cds_id rna-XM_027365612.1 |trans_id
          rna-XM_027365612.1 |gene_id gene-LOC113813598
          Length = 94

 Score = 26.6 bits (57), Expect = 0.076,   Method: Compositional matrix adjust.
 Identities = 19/48 (39%), Positives = 25/48 (52%), Gaps = 8/48 (16%)

Query: 10 PPQDLSKCKLGVVKDWCRN-TVCAKGPRETCGGRWLEHGRCGLGMYCR 56
          PP D   CK G+VK+ C    +C KGP E C        +C  G+YC+
Sbjct: 35 PPAD---CKYGLVKNVCNCCYICGKGPGEDCD----PVKKCAPGLYCK 75


>Gene.41439::MSTRG.8621.22::g.41439::m.41439 |cds_id
            Gene.41439::MSTRG.8621.22::g.41439::m.41439 |trans_id
            MSTRG.8621.22 |gene_id gene-LOC113811755
          Length = 2950

 Score = 25.4 bits (54), Expect = 0.35,   Method: Composition-based stats.
 Identities = 8/15 (53%), Positives = 10/15 (66%)

Query: 52   GMYCRCGHCAGCTSP 66
            G + RCG C G T+P
Sbjct: 2408 GKWVRCGKCPGATAP 2422


>XP_027219365.1 |cds_id rna-XM_027363564.1 |trans_id
            rna-XM_027363564.1 |gene_id gene-LOC113811755
          Length = 8800

 Score = 25.4 bits (54), Expect = 0.35,   Method: Composition-based stats.
 Identities = 8/15 (53%), Positives = 10/15 (66%)

Query: 52   GMYCRCGHCAGCTSP 66
            G + RCG C G T+P
Sbjct: 2576 GKWVRCGKCPGATAP 2590


>XP_027219364.1 |cds_id rna-XM_027363563.1 |trans_id
            rna-XM_027363563.1 |gene_id gene-LOC113811755
          Length = 8833

 Score = 25.4 bits (54), Expect = 0.35,   Method: Composition-based stats.
 Identities = 8/15 (53%), Positives = 10/15 (66%)

Query: 52   GMYCRCGHCAGCTSP 66
            G + RCG C G T+P
Sbjct: 2609 GKWVRCGKCPGATAP 2623


>XP_027219363.1 |cds_id rna-XM_027363562.1 |trans_id
            rna-XM_027363562.1 |gene_id gene-LOC113811755
          Length = 8856

 Score = 25.4 bits (54), Expect = 0.35,   Method: Composition-based stats.
 Identities = 8/15 (53%), Positives = 10/15 (66%)

Query: 52   GMYCRCGHCAGCTSP 66
            G + RCG C G T+P
Sbjct: 2632 GKWVRCGKCPGATAP 2646


>XP_027219361.1 |cds_id rna-XM_027363560.1 |trans_id
            rna-XM_027363560.1 |gene_id gene-LOC113811755
          Length = 8869

 Score = 25.4 bits (54), Expect = 0.35,   Method: Composition-based stats.
 Identities = 8/15 (53%), Positives = 10/15 (66%)

Query: 52   GMYCRCGHCAGCTSP 66
            G + RCG C G T+P
Sbjct: 2645 GKWVRCGKCPGATAP 2659


>XP_027219362.1 |cds_id rna-XM_027363561.1 |trans_id
            rna-XM_027363561.1 |gene_id gene-LOC113811755
          Length = 8868

 Score = 25.4 bits (54), Expect = 0.35,   Method: Composition-based stats.
 Identities = 8/15 (53%), Positives = 10/15 (66%)

Query: 52   GMYCRCGHCAGCTSP 66
            G + RCG C G T+P
Sbjct: 2644 GKWVRCGKCPGATAP 2658


>XP_027219360.1 |cds_id rna-XM_027363559.1 |trans_id
            rna-XM_027363559.1 |gene_id gene-LOC113811755
          Length = 8876

 Score = 25.4 bits (54), Expect = 0.35,   Method: Composition-based stats.
 Identities = 8/15 (53%), Positives = 10/15 (66%)

Query: 52   GMYCRCGHCAGCTSP 66
            G + RCG C G T+P
Sbjct: 2660 GKWVRCGKCPGATAP 2674


>Gene.41176::MSTRG.8621.11::g.41176::m.41176 |cds_id
            Gene.41176::MSTRG.8621.11::g.41176::m.41176 |trans_id
            MSTRG.8621.11 |gene_id gene-LOC113811755
          Length = 7998

 Score = 25.4 bits (54), Expect = 0.36,   Method: Composition-based stats.
 Identities = 8/15 (53%), Positives = 10/15 (66%)

Query: 52   GMYCRCGHCAGCTSP 66
            G + RCG C G T+P
Sbjct: 2439 GKWVRCGKCPGATAP 2453


>Gene.41353::MSTRG.8621.16::g.41353::m.41353 |cds_id
            Gene.41353::MSTRG.8621.16::g.41353::m.41353 |trans_id
            MSTRG.8621.16 |gene_id gene-LOC113811755
          Length = 7050

 Score = 25.4 bits (54), Expect = 0.38,   Method: Composition-based stats.
 Identities = 8/15 (53%), Positives = 10/15 (66%)

Query: 52   GMYCRCGHCAGCTSP 66
            G + RCG C G T+P
Sbjct: 2472 GKWVRCGKCPGATAP 2486


>XP_027219366.1 |cds_id rna-XM_027363565.1 |trans_id
            rna-XM_027363565.1 |gene_id gene-LOC113811756
          Length = 7563

 Score = 25.4 bits (54), Expect = 0.40,   Method: Composition-based stats.
 Identities = 8/15 (53%), Positives = 10/15 (66%)

Query: 52   GMYCRCGHCAGCTSP 66
            G + RCG C G T+P
Sbjct: 1341 GKWVRCGKCPGATAP 1355


>XP_027206979.1 |cds_id rna-XM_027351178.1 |trans_id
           rna-XM_027351178.1 |gene_id gene-LOC113800411
          Length = 851

 Score = 24.6 bits (52), Expect = 0.72,   Method: Composition-based stats.
 Identities = 10/24 (41%), Positives = 13/24 (54%), Gaps = 2/24 (8%)

Query: 36  RETCGGRWLEHGRCGLGMYCRCGH 59
           +E C  R   HGRC  G+ C+  H
Sbjct: 105 KEVC--RNFLHGRCDRGVLCKFSH 126


>XP_027236741.1 |cds_id rna-XM_027380940.1 |trans_id
           rna-XM_027380940.1 |gene_id gene-LOC113827985
          Length = 1151

 Score = 23.1 bits (48), Expect = 2.2,   Method: Compositional matrix adjust.
 Identities = 14/46 (30%), Positives = 19/46 (41%), Gaps = 1/46 (2%)

Query: 12  QDLSKCKLGVVKDWCRNTVCAKGP-RETCGGRWLEHGRCGLGMYCR 56
           Q L   K GV+  W + T+   GP R   G +   H   G  +  R
Sbjct: 634 QPLHGTKSGVIPTWLKGTLIRNGPGRIKVGDQQYNHVFDGSALLHR 679


>Gene.92838::MSTRG.19382.1::g.92838::m.92838 |cds_id
           Gene.92838::MSTRG.19382.1::g.92838::m.92838 |trans_id
           MSTRG.19382.1 |gene_id gene-LOC113827985
          Length = 1125

 Score = 23.1 bits (48), Expect = 2.2,   Method: Compositional matrix adjust.
 Identities = 14/46 (30%), Positives = 19/46 (41%), Gaps = 1/46 (2%)

Query: 12  QDLSKCKLGVVKDWCRNTVCAKGP-RETCGGRWLEHGRCGLGMYCR 56
           Q L   K GV+  W + T+   GP R   G +   H   G  +  R
Sbjct: 608 QPLHGTKSGVIPTWLKGTLIRNGPGRIKVGDQQYNHVFDGSALLHR 653


>XP_027208954.1 |cds_id rna-XM_027353153.1 |trans_id
           rna-XM_027353153.1 |gene_id gene-LOC113802550
          Length = 341

 Score = 22.7 bits (47), Expect = 3.3,   Method: Composition-based stats.
 Identities = 8/15 (53%), Positives = 10/15 (66%)

Query: 19  LGVVKDWCRNTVCAK 33
           L +V+DW RN V  K
Sbjct: 261 LALVRDWLRNNVSEK 275


>XP_027208955.1 |cds_id rna-XM_027353154.1 |trans_id
           rna-XM_027353154.1 |gene_id gene-LOC113802550
          Length = 327

 Score = 22.3 bits (46), Expect = 3.6,   Method: Composition-based stats.
 Identities = 8/15 (53%), Positives = 10/15 (66%)

Query: 19  LGVVKDWCRNTVCAK 33
           L +V+DW RN V  K
Sbjct: 247 LALVRDWLRNNVSEK 261


>Gene.108444::MSTRG.22693.3::g.108444::m.108444 |cds_id
           Gene.108444::MSTRG.22693.3::g.108444::m.108444 |trans_id
           MSTRG.22693.3 |gene_id gene-LOC113802550
          Length = 321

 Score = 22.3 bits (46), Expect = 3.8,   Method: Composition-based stats.
 Identities = 8/15 (53%), Positives = 10/15 (66%)

Query: 19  LGVVKDWCRNTVCAK 33
           L +V+DW RN V  K
Sbjct: 241 LALVRDWLRNNVSEK 255


>XP_027226279.1 |cds_id rna-XM_027370478.1 |trans_id
            rna-XM_027370478.1 |gene_id gene-LOC113818292
          Length = 1193

 Score = 21.9 bits (45), Expect = 5.5,   Method: Composition-based stats.
 Identities = 13/45 (28%), Positives = 20/45 (44%), Gaps = 5/45 (11%)

Query: 16   KCKL--GVVKDWCRNTVCAKGPRETCGG---RWLEHGRCGLGMYC 55
            KCK    + K  C +  C +   E C G    + +  +C +G YC
Sbjct: 1001 KCKFTYALAKGGCMHFTCTQCKYEFCSGCGQPFRQGSKCPVGPYC 1045


>XP_027226310.1 |cds_id rna-XM_027370509.1 |trans_id
           rna-XM_027370509.1 |gene_id gene-LOC113818292
          Length = 1141

 Score = 21.9 bits (45), Expect = 5.9,   Method: Composition-based stats.
 Identities = 13/45 (28%), Positives = 20/45 (44%), Gaps = 5/45 (11%)

Query: 16  KCKL--GVVKDWCRNTVCAKGPRETCGG---RWLEHGRCGLGMYC 55
           KCK    + K  C +  C +   E C G    + +  +C +G YC
Sbjct: 949 KCKFTYALAKGGCMHFTCTQCKYEFCSGCGQPFRQGSKCPVGPYC 993


>XP_027226296.1 |cds_id rna-XM_027370495.1 |trans_id
            rna-XM_027370495.1 |gene_id gene-LOC113818292
          Length = 1178

 Score = 21.9 bits (45), Expect = 5.9,   Method: Composition-based stats.
 Identities = 13/45 (28%), Positives = 20/45 (44%), Gaps = 5/45 (11%)

Query: 16   KCKL--GVVKDWCRNTVCAKGPRETCGG---RWLEHGRCGLGMYC 55
            KCK    + K  C +  C +   E C G    + +  +C +G YC
Sbjct: 986  KCKFTYALAKGGCMHFTCTQCKYEFCSGCGQPFRQGSKCPVGPYC 1030


>XP_027226287.1 |cds_id rna-XM_027370486.1 |trans_id
            rna-XM_027370486.1 |gene_id gene-LOC113818292
          Length = 1192

 Score = 21.9 bits (45), Expect = 6.4,   Method: Composition-based stats.
 Identities = 13/45 (28%), Positives = 20/45 (44%), Gaps = 5/45 (11%)

Query: 16   KCKL--GVVKDWCRNTVCAKGPRETCGG---RWLEHGRCGLGMYC 55
            KCK    + K  C +  C +   E C G    + +  +C +G YC
Sbjct: 1001 KCKFTYALAKGGCMHFTCTQCKYEFCSGCGQPFRQGSKCPVGPYC 1045


>XP_027226303.1 |cds_id rna-XM_027370502.1 |trans_id
            rna-XM_027370502.1 |gene_id gene-LOC113818292
          Length = 1148

 Score = 21.9 bits (45), Expect = 6.9,   Method: Composition-based stats.
 Identities = 13/45 (28%), Positives = 20/45 (44%), Gaps = 5/45 (11%)

Query: 16   KCKL--GVVKDWCRNTVCAKGPRETCGG---RWLEHGRCGLGMYC 55
            KCK    + K  C +  C +   E C G    + +  +C +G YC
Sbjct: 956  KCKFTYALAKGGCMHFTCTQCKYEFCSGCGQPFRQGSKCPVGPYC 1000


>XP_027226331.1 |cds_id rna-XM_027370530.1 |trans_id
           rna-XM_027370530.1 |gene_id gene-LOC113818292
          Length = 1009

 Score = 21.2 bits (43), Expect = 9.6,   Method: Composition-based stats.
 Identities = 13/45 (28%), Positives = 20/45 (44%), Gaps = 5/45 (11%)

Query: 16  KCKL--GVVKDWCRNTVCAKGPRETCGG---RWLEHGRCGLGMYC 55
           KCK    + K  C +  C +   E C G    + +  +C +G YC
Sbjct: 817 KCKFTYALAKGGCMHFTCTQCKYEFCSGCGQPFRQGSKCPVGPYC 861


>XP_027226322.1 |cds_id rna-XM_027370521.1 |trans_id
           rna-XM_027370521.1 |gene_id gene-LOC113818292
          Length = 1009

 Score = 21.2 bits (43), Expect = 9.6,   Method: Composition-based stats.
 Identities = 13/45 (28%), Positives = 20/45 (44%), Gaps = 5/45 (11%)

Query: 16  KCKL--GVVKDWCRNTVCAKGPRETCGG---RWLEHGRCGLGMYC 55
           KCK    + K  C +  C +   E C G    + +  +C +G YC
Sbjct: 817 KCKFTYALAKGGCMHFTCTQCKYEFCSGCGQPFRQGSKCPVGPYC 861


>XP_027226315.1 |cds_id rna-XM_027370514.1 |trans_id
           rna-XM_027370514.1 |gene_id gene-LOC113818292
          Length = 1009

 Score = 21.2 bits (43), Expect = 9.6,   Method: Composition-based stats.
 Identities = 13/45 (28%), Positives = 20/45 (44%), Gaps = 5/45 (11%)

Query: 16  KCKL--GVVKDWCRNTVCAKGPRETCGG---RWLEHGRCGLGMYC 55
           KCK    + K  C +  C +   E C G    + +  +C +G YC
Sbjct: 817 KCKFTYALAKGGCMHFTCTQCKYEFCSGCGQPFRQGSKCPVGPYC 861


BLASTP 2.2.26 [Sep-21-2011]


Reference: Altschul, Stephen F., Thomas L. Madden, Alejandro A. Schaffer, 
Jinghui Zhang, Zheng Zhang, Webb Miller, and David J. Lipman (1997), 
"Gapped BLAST and PSI-BLAST: a new generation of protein database search
programs",  Nucleic Acids Res. 25:3389-3402.

Reference for compositional score matrix adjustment: Altschul, Stephen F., 
John C. Wootton, E. Michael Gertz, Richa Agarwala, Aleksandr Morgulis,
Alejandro A. Schaffer, and Yi-Kuo Yu (2005) "Protein database searches
using compositionally adjusted substitution matrices", FEBS J. 272:5101-5109.

Query= LvAST-A1
         (8 letters)

Database: /state/partition1/workspace/htdocs/173/omicshare/tools/Publi
c/data2/user/201804/03169b95f331372e8cde8461c7be3ca7//com50_0.fasta 
           2648 sequences; 1,102,136 total letters

Searching..................................................done

 ***** No hits found ******


BLASTP 2.2.26 [Sep-21-2011]


Reference: Altschul, Stephen F., Thomas L. Madden, Alejandro A. Schaffer, 
Jinghui Zhang, Zheng Zhang, Webb Miller, and David J. Lipman (1997), 
"Gapped BLAST and PSI-BLAST: a new generation of protein database search
programs",  Nucleic Acids Res. 25:3389-3402.

Reference for compositional score matrix adjustment: Altschul, Stephen F., 
John C. Wootton, E. Michael Gertz, Richa Agarwala, Aleksandr Morgulis,
Alejandro A. Schaffer, and Yi-Kuo Yu (2005) "Protein database searches
using compositionally adjusted substitution matrices", FEBS J. 272:5101-5109.

Query= LvAST-A2
         (8 letters)

Database: /state/partition1/workspace/htdocs/173/omicshare/tools/Publi
c/data2/user/201804/03169b95f331372e8cde8461c7be3ca7//com50_0.fasta 
           2648 sequences; 1,102,136 total letters

Searching..................................................done

 ***** No hits found ******


BLASTP 2.2.26 [Sep-21-2011]


Reference: Altschul, Stephen F., Thomas L. Madden, Alejandro A. Schaffer, 
Jinghui Zhang, Zheng Zhang, Webb Miller, and David J. Lipman (1997), 
"Gapped BLAST and PSI-BLAST: a new generation of protein database search
programs",  Nucleic Acids Res. 25:3389-3402.

Reference for compositional score matrix adjustment: Altschul, Stephen F., 
John C. Wootton, E. Michael Gertz, Richa Agarwala, Aleksandr Morgulis,
Alejandro A. Schaffer, and Yi-Kuo Yu (2005) "Protein database searches
using compositionally adjusted substitution matrices", FEBS J. 272:5101-5109.

Query= LvAST-A3
         (8 letters)

Database: /state/partition1/workspace/htdocs/173/omicshare/tools/Publi
c/data2/user/201804/03169b95f331372e8cde8461c7be3ca7//com50_0.fasta 
           2648 sequences; 1,102,136 total letters

Searching..................................................done

 ***** No hits found ******


BLASTP 2.2.26 [Sep-21-2011]


Reference: Altschul, Stephen F., Thomas L. Madden, Alejandro A. Schaffer, 
Jinghui Zhang, Zheng Zhang, Webb Miller, and David J. Lipman (1997), 
"Gapped BLAST and PSI-BLAST: a new generation of protein database search
programs",  Nucleic Acids Res. 25:3389-3402.

Reference for compositional score matrix adjustment: Altschul, Stephen F., 
John C. Wootton, E. Michael Gertz, Richa Agarwala, Aleksandr Morgulis,
Alejandro A. Schaffer, and Yi-Kuo Yu (2005) "Protein database searches
using compositionally adjusted substitution matrices", FEBS J. 272:5101-5109.

Query= LvAST-B1
         (9 letters)

Database: /state/partition1/workspace/htdocs/173/omicshare/tools/Publi
c/data2/user/201804/03169b95f331372e8cde8461c7be3ca7//com50_0.fasta 
           2648 sequences; 1,102,136 total letters

Searching..................................................done

 ***** No hits found ******


BLASTP 2.2.26 [Sep-21-2011]


Reference: Altschul, Stephen F., Thomas L. Madden, Alejandro A. Schaffer, 
Jinghui Zhang, Zheng Zhang, Webb Miller, and David J. Lipman (1997), 
"Gapped BLAST and PSI-BLAST: a new generation of protein database search
programs",  Nucleic Acids Res. 25:3389-3402.

Reference for compositional score matrix adjustment: Altschul, Stephen F., 
John C. Wootton, E. Michael Gertz, Richa Agarwala, Aleksandr Morgulis,
Alejandro A. Schaffer, and Yi-Kuo Yu (2005) "Protein database searches
using compositionally adjusted substitution matrices", FEBS J. 272:5101-5109.

Query= LvAST-B2
         (9 letters)

Database: /state/partition1/workspace/htdocs/173/omicshare/tools/Publi
c/data2/user/201804/03169b95f331372e8cde8461c7be3ca7//com50_0.fasta 
           2648 sequences; 1,102,136 total letters

Searching..................................................done

 ***** No hits found ******


BLASTP 2.2.26 [Sep-21-2011]


Reference: Altschul, Stephen F., Thomas L. Madden, Alejandro A. Schaffer, 
Jinghui Zhang, Zheng Zhang, Webb Miller, and David J. Lipman (1997), 
"Gapped BLAST and PSI-BLAST: a new generation of protein database search
programs",  Nucleic Acids Res. 25:3389-3402.

Reference for compositional score matrix adjustment: Altschul, Stephen F., 
John C. Wootton, E. Michael Gertz, Richa Agarwala, Aleksandr Morgulis,
Alejandro A. Schaffer, and Yi-Kuo Yu (2005) "Protein database searches
using compositionally adjusted substitution matrices", FEBS J. 272:5101-5109.

Query= LvAST-B3
         (9 letters)

Database: /state/partition1/workspace/htdocs/173/omicshare/tools/Publi
c/data2/user/201804/03169b95f331372e8cde8461c7be3ca7//com50_0.fasta 
           2648 sequences; 1,102,136 total letters

Searching..................................................done

 ***** No hits found ******


BLASTP 2.2.26 [Sep-21-2011]


Reference: Altschul, Stephen F., Thomas L. Madden, Alejandro A. Schaffer, 
Jinghui Zhang, Zheng Zhang, Webb Miller, and David J. Lipman (1997), 
"Gapped BLAST and PSI-BLAST: a new generation of protein database search
programs",  Nucleic Acids Res. 25:3389-3402.

Reference for compositional score matrix adjustment: Altschul, Stephen F., 
John C. Wootton, E. Michael Gertz, Richa Agarwala, Aleksandr Morgulis,
Alejandro A. Schaffer, and Yi-Kuo Yu (2005) "Protein database searches
using compositionally adjusted substitution matrices", FEBS J. 272:5101-5109.

Query= LvAST-B4
         (10 letters)

Database: /state/partition1/workspace/htdocs/173/omicshare/tools/Publi
c/data2/user/201804/03169b95f331372e8cde8461c7be3ca7//com50_0.fasta 
           2648 sequences; 1,102,136 total letters

Searching..................................................done

 ***** No hits found ******


BLASTP 2.2.26 [Sep-21-2011]


Reference: Altschul, Stephen F., Thomas L. Madden, Alejandro A. Schaffer, 
Jinghui Zhang, Zheng Zhang, Webb Miller, and David J. Lipman (1997), 
"Gapped BLAST and PSI-BLAST: a new generation of protein database search
programs",  Nucleic Acids Res. 25:3389-3402.

Reference for compositional score matrix adjustment: Altschul, Stephen F., 
John C. Wootton, E. Michael Gertz, Richa Agarwala, Aleksandr Morgulis,
Alejandro A. Schaffer, and Yi-Kuo Yu (2005) "Protein database searches
using compositionally adjusted substitution matrices", FEBS J. 272:5101-5109.

Query= LvAST-B5
         (10 letters)

Database: /state/partition1/workspace/htdocs/173/omicshare/tools/Publi
c/data2/user/201804/03169b95f331372e8cde8461c7be3ca7//com50_0.fasta 
           2648 sequences; 1,102,136 total letters

Searching..................................................done

 ***** No hits found ******


BLASTP 2.2.26 [Sep-21-2011]


Reference: Altschul, Stephen F., Thomas L. Madden, Alejandro A. Schaffer, 
Jinghui Zhang, Zheng Zhang, Webb Miller, and David J. Lipman (1997), 
"Gapped BLAST and PSI-BLAST: a new generation of protein database search
programs",  Nucleic Acids Res. 25:3389-3402.

Reference for compositional score matrix adjustment: Altschul, Stephen F., 
John C. Wootton, E. Michael Gertz, Richa Agarwala, Aleksandr Morgulis,
Alejandro A. Schaffer, and Yi-Kuo Yu (2005) "Protein database searches
using compositionally adjusted substitution matrices", FEBS J. 272:5101-5109.

Query= LvAST-B6
         (11 letters)

Database: /state/partition1/workspace/htdocs/173/omicshare/tools/Publi
c/data2/user/201804/03169b95f331372e8cde8461c7be3ca7//com50_0.fasta 
           2648 sequences; 1,102,136 total letters

Searching..................................................done

 ***** No hits found ******


BLASTP 2.2.26 [Sep-21-2011]


Reference: Altschul, Stephen F., Thomas L. Madden, Alejandro A. Schaffer, 
Jinghui Zhang, Zheng Zhang, Webb Miller, and David J. Lipman (1997), 
"Gapped BLAST and PSI-BLAST: a new generation of protein database search
programs",  Nucleic Acids Res. 25:3389-3402.

Reference for compositional score matrix adjustment: Altschul, Stephen F., 
John C. Wootton, E. Michael Gertz, Richa Agarwala, Aleksandr Morgulis,
Alejandro A. Schaffer, and Yi-Kuo Yu (2005) "Protein database searches
using compositionally adjusted substitution matrices", FEBS J. 272:5101-5109.

Query= LvAST-B7
         (11 letters)

Database: /state/partition1/workspace/htdocs/173/omicshare/tools/Publi
c/data2/user/201804/03169b95f331372e8cde8461c7be3ca7//com50_0.fasta 
           2648 sequences; 1,102,136 total letters

Searching..................................................done

 ***** No hits found ******


BLASTP 2.2.26 [Sep-21-2011]


Reference: Altschul, Stephen F., Thomas L. Madden, Alejandro A. Schaffer, 
Jinghui Zhang, Zheng Zhang, Webb Miller, and David J. Lipman (1997), 
"Gapped BLAST and PSI-BLAST: a new generation of protein database search
programs",  Nucleic Acids Res. 25:3389-3402.

Reference for compositional score matrix adjustment: Altschul, Stephen F., 
John C. Wootton, E. Michael Gertz, Richa Agarwala, Aleksandr Morgulis,
Alejandro A. Schaffer, and Yi-Kuo Yu (2005) "Protein database searches
using compositionally adjusted substitution matrices", FEBS J. 272:5101-5109.

Query= LvAST-C1
         (15 letters)

Database: /state/partition1/workspace/htdocs/173/omicshare/tools/Publi
c/data2/user/201804/03169b95f331372e8cde8461c7be3ca7//com50_0.fasta 
           2648 sequences; 1,102,136 total letters

Searching..................................................done

 ***** No hits found ******


BLASTP 2.2.26 [Sep-21-2011]


Reference: Altschul, Stephen F., Thomas L. Madden, Alejandro A. Schaffer, 
Jinghui Zhang, Zheng Zhang, Webb Miller, and David J. Lipman (1997), 
"Gapped BLAST and PSI-BLAST: a new generation of protein database search
programs",  Nucleic Acids Res. 25:3389-3402.

Reference for compositional score matrix adjustment: Altschul, Stephen F., 
John C. Wootton, E. Michael Gertz, Richa Agarwala, Aleksandr Morgulis,
Alejandro A. Schaffer, and Yi-Kuo Yu (2005) "Protein database searches
using compositionally adjusted substitution matrices", FEBS J. 272:5101-5109.

Query= LvAST-C2
         (15 letters)

Database: /state/partition1/workspace/htdocs/173/omicshare/tools/Publi
c/data2/user/201804/03169b95f331372e8cde8461c7be3ca7//com50_0.fasta 
           2648 sequences; 1,102,136 total letters

Searching..................................................done

 ***** No hits found ******


BLASTP 2.2.26 [Sep-21-2011]


Reference: Altschul, Stephen F., Thomas L. Madden, Alejandro A. Schaffer, 
Jinghui Zhang, Zheng Zhang, Webb Miller, and David J. Lipman (1997), 
"Gapped BLAST and PSI-BLAST: a new generation of protein database search
programs",  Nucleic Acids Res. 25:3389-3402.

Reference for compositional score matrix adjustment: Altschul, Stephen F., 
John C. Wootton, E. Michael Gertz, Richa Agarwala, Aleksandr Morgulis,
Alejandro A. Schaffer, and Yi-Kuo Yu (2005) "Protein database searches
using compositionally adjusted substitution matrices", FEBS J. 272:5101-5109.

Query= LvBurs-a1
         (120 letters)

Database: /state/partition1/workspace/htdocs/173/omicshare/tools/Publi
c/data2/user/201804/03169b95f331372e8cde8461c7be3ca7//com50_0.fasta 
           2648 sequences; 1,102,136 total letters

Searching..................................................done


                                                                 Score    E
Sequences producing significant alignments:                      (bits) Value

XP_027214425.1 |cds_id rna-XM_027358624.1 |trans_id rna-XM_02735...    27   0.47 
Gene.106039::MSTRG.22181.3::g.106039::m.106039 |cds_id Gene.1060...    23   4.2  
Gene.106043::MSTRG.22181.2::g.106043::m.106043 |cds_id Gene.1060...    23   4.2  
XP_027208055.1 |cds_id rna-XM_027352254.1 |trans_id rna-XM_02735...    23   4.3  
XP_027226602.1 |cds_id rna-XM_027370801.1 |trans_id rna-XM_02737...    23   5.0  

>XP_027214425.1 |cds_id rna-XM_027358624.1 |trans_id
            rna-XM_027358624.1 |gene_id gene-LOC113807386
          Length = 9087

 Score = 26.6 bits (57), Expect = 0.47,   Method: Compositional matrix adjust.
 Identities = 12/40 (30%), Positives = 19/40 (47%)

Query: 26   ACQGRCTSYVQVSGSKIWQTERSCMCCQESGEREASVTLN 65
            + Q    S V+V   K  + +R     QES E+E  +T+ 
Sbjct: 2554 SLQSASASQVEVRAKKTQEIQRMVESTQESTEKEQRITIK 2593


 Score = 23.1 bits (48), Expect = 6.4,   Method: Compositional matrix adjust.
 Identities = 14/41 (34%), Positives = 23/41 (56%), Gaps = 1/41 (2%)

Query: 35 VQVSGSKIWQT-ERSCMCCQESGEREASVTLNCPKARPGEP 74
          +++ G+KI  + E +C    + G+ E SVTL C     G+P
Sbjct: 4  LEILGTKISDSGEYTCRASNKWGKAECSVTLECVDRAHGQP 44


>Gene.106039::MSTRG.22181.3::g.106039::m.106039 |cds_id
           Gene.106039::MSTRG.22181.3::g.106039::m.106039 |trans_id
           MSTRG.22181.3 |gene_id gene-LOC113801825
          Length = 151

 Score = 23.1 bits (48), Expect = 4.2,   Method: Compositional matrix adjust.
 Identities = 13/35 (37%), Positives = 17/35 (48%), Gaps = 3/35 (8%)

Query: 46  ERSCMCCQESGEREASVT---LNCPKARPGEPRMR 77
           E    CC+ + E E  V    L+CP+ RP  PR  
Sbjct: 76  EGQAYCCESAHEPETPVGTKPLDCPQVRPTCPRFH 110


>Gene.106043::MSTRG.22181.2::g.106043::m.106043 |cds_id
           Gene.106043::MSTRG.22181.2::g.106043::m.106043 |trans_id
           MSTRG.22181.2 |gene_id gene-LOC113801825
          Length = 151

 Score = 23.1 bits (48), Expect = 4.2,   Method: Compositional matrix adjust.
 Identities = 13/35 (37%), Positives = 17/35 (48%), Gaps = 3/35 (8%)

Query: 46  ERSCMCCQESGEREASVT---LNCPKARPGEPRMR 77
           E    CC+ + E E  V    L+CP+ RP  PR  
Sbjct: 76  EGQAYCCESAHEPETPVGTKPLDCPQVRPTCPRFH 110


>XP_027208055.1 |cds_id rna-XM_027352254.1 |trans_id
           rna-XM_027352254.1 |gene_id gene-LOC113801825
          Length = 163

 Score = 23.1 bits (48), Expect = 4.3,   Method: Compositional matrix adjust.
 Identities = 13/35 (37%), Positives = 17/35 (48%), Gaps = 3/35 (8%)

Query: 46  ERSCMCCQESGEREASVT---LNCPKARPGEPRMR 77
           E    CC+ + E E  V    L+CP+ RP  PR  
Sbjct: 88  EGQAYCCESAHEPETPVGTKPLDCPQVRPTCPRFH 122


>XP_027226602.1 |cds_id rna-XM_027370801.1 |trans_id
           rna-XM_027370801.1 |gene_id gene-LOC113818606
          Length = 801

 Score = 23.5 bits (49), Expect = 5.0,   Method: Composition-based stats.
 Identities = 17/64 (26%), Positives = 26/64 (40%), Gaps = 2/64 (3%)

Query: 1   DECSLTPVIHILSYPGCNSKPIPSFACQGRCTSYVQVSGSKIWQTERSCMCCQESGEREA 60
           + CS +P + + S  G  S P P+ +    CT     + S      RSC+    +   E 
Sbjct: 720 EACSTSPWLLLYSPSGAPSSPRPTPSTTPSCTP--SATPSTELPLRRSCLALPATLRVET 777

Query: 61  SVTL 64
            V L
Sbjct: 778 VVAL 781


BLASTP 2.2.26 [Sep-21-2011]


Reference: Altschul, Stephen F., Thomas L. Madden, Alejandro A. Schaffer, 
Jinghui Zhang, Zheng Zhang, Webb Miller, and David J. Lipman (1997), 
"Gapped BLAST and PSI-BLAST: a new generation of protein database search
programs",  Nucleic Acids Res. 25:3389-3402.

Reference for compositional score matrix adjustment: Altschul, Stephen F., 
John C. Wootton, E. Michael Gertz, Richa Agarwala, Aleksandr Morgulis,
Alejandro A. Schaffer, and Yi-Kuo Yu (2005) "Protein database searches
using compositionally adjusted substitution matrices", FEBS J. 272:5101-5109.

Query= LvBurs-a2
         (120 letters)

Database: /state/partition1/workspace/htdocs/173/omicshare/tools/Publi
c/data2/user/201804/03169b95f331372e8cde8461c7be3ca7//com50_0.fasta 
           2648 sequences; 1,102,136 total letters

Searching..................................................done


                                                                 Score    E
Sequences producing significant alignments:                      (bits) Value

XP_027226602.1 |cds_id rna-XM_027370801.1 |trans_id rna-XM_02737...    25   1.4  
Gene.106039::MSTRG.22181.3::g.106039::m.106039 |cds_id Gene.1060...    24   2.3  
Gene.106043::MSTRG.22181.2::g.106043::m.106043 |cds_id Gene.1060...    24   2.3  
XP_027208055.1 |cds_id rna-XM_027352254.1 |trans_id rna-XM_02735...    24   2.4  

>XP_027226602.1 |cds_id rna-XM_027370801.1 |trans_id
           rna-XM_027370801.1 |gene_id gene-LOC113818606
          Length = 801

 Score = 25.0 bits (53), Expect = 1.4,   Method: Composition-based stats.
 Identities = 18/64 (28%), Positives = 27/64 (42%), Gaps = 2/64 (3%)

Query: 1   DECSLTPVIHILSYPGCNSKPIPSFACQGRCTSYVQVSGSKIWQTERSCMCCQESGEREA 60
           + CS +P + + S  G  S P P+ +    CT     + S      RSC+    +   E 
Sbjct: 720 EACSTSPWLLLYSPSGAPSSPRPTPSTTPSCTP--SATPSTELPLRRSCLALPATLRVET 777

Query: 61  SVAL 64
            VAL
Sbjct: 778 VVAL 781


>Gene.106039::MSTRG.22181.3::g.106039::m.106039 |cds_id
           Gene.106039::MSTRG.22181.3::g.106039::m.106039 |trans_id
           MSTRG.22181.3 |gene_id gene-LOC113801825
          Length = 151

 Score = 23.9 bits (50), Expect = 2.3,   Method: Compositional matrix adjust.
 Identities = 16/47 (34%), Positives = 20/47 (42%), Gaps = 3/47 (6%)

Query: 46  ERSCMCCQESGEREASVA---LNCPKARPGEPRMRKILTRAPIDCMC 89
           E    CC+ + E E  V    L+CP+ RP  PR     T    D  C
Sbjct: 76  EGQAYCCESAHEPETPVGTKPLDCPQVRPTCPRFHGPPTTCSNDYKC 122


>Gene.106043::MSTRG.22181.2::g.106043::m.106043 |cds_id
           Gene.106043::MSTRG.22181.2::g.106043::m.106043 |trans_id
           MSTRG.22181.2 |gene_id gene-LOC113801825
          Length = 151

 Score = 23.9 bits (50), Expect = 2.3,   Method: Compositional matrix adjust.
 Identities = 16/47 (34%), Positives = 20/47 (42%), Gaps = 3/47 (6%)

Query: 46  ERSCMCCQESGEREASVA---LNCPKARPGEPRMRKILTRAPIDCMC 89
           E    CC+ + E E  V    L+CP+ RP  PR     T    D  C
Sbjct: 76  EGQAYCCESAHEPETPVGTKPLDCPQVRPTCPRFHGPPTTCSNDYKC 122


>XP_027208055.1 |cds_id rna-XM_027352254.1 |trans_id
           rna-XM_027352254.1 |gene_id gene-LOC113801825
          Length = 163

 Score = 23.9 bits (50), Expect = 2.4,   Method: Compositional matrix adjust.
 Identities = 16/47 (34%), Positives = 20/47 (42%), Gaps = 3/47 (6%)

Query: 46  ERSCMCCQESGEREASVA---LNCPKARPGEPRMRKILTRAPIDCMC 89
           E    CC+ + E E  V    L+CP+ RP  PR     T    D  C
Sbjct: 88  EGQAYCCESAHEPETPVGTKPLDCPQVRPTCPRFHGPPTTCSNDYKC 134


BLASTP 2.2.26 [Sep-21-2011]


Reference: Altschul, Stephen F., Thomas L. Madden, Alejandro A. Schaffer, 
Jinghui Zhang, Zheng Zhang, Webb Miller, and David J. Lipman (1997), 
"Gapped BLAST and PSI-BLAST: a new generation of protein database search
programs",  Nucleic Acids Res. 25:3389-3402.

Reference for compositional score matrix adjustment: Altschul, Stephen F., 
John C. Wootton, E. Michael Gertz, Richa Agarwala, Aleksandr Morgulis,
Alejandro A. Schaffer, and Yi-Kuo Yu (2005) "Protein database searches
using compositionally adjusted substitution matrices", FEBS J. 272:5101-5109.

Query= LvBurs-a3
         (81 letters)

Database: /state/partition1/workspace/htdocs/173/omicshare/tools/Publi
c/data2/user/201804/03169b95f331372e8cde8461c7be3ca7//com50_0.fasta 
           2648 sequences; 1,102,136 total letters

Searching..................................................done

 ***** No hits found ******


BLASTP 2.2.26 [Sep-21-2011]


Reference: Altschul, Stephen F., Thomas L. Madden, Alejandro A. Schaffer, 
Jinghui Zhang, Zheng Zhang, Webb Miller, and David J. Lipman (1997), 
"Gapped BLAST and PSI-BLAST: a new generation of protein database search
programs",  Nucleic Acids Res. 25:3389-3402.

Reference for compositional score matrix adjustment: Altschul, Stephen F., 
John C. Wootton, E. Michael Gertz, Richa Agarwala, Aleksandr Morgulis,
Alejandro A. Schaffer, and Yi-Kuo Yu (2005) "Protein database searches
using compositionally adjusted substitution matrices", FEBS J. 272:5101-5109.

Query= LvBurs-b1
         (111 letters)

Database: /state/partition1/workspace/htdocs/173/omicshare/tools/Publi
c/data2/user/201804/03169b95f331372e8cde8461c7be3ca7//com50_0.fasta 
           2648 sequences; 1,102,136 total letters

Searching..................................................done


                                                                 Score    E
Sequences producing significant alignments:                      (bits) Value

Gene.38854::MSTRG.8138.1::g.38854::m.38854 |cds_id Gene.38854::M...    22   7.6  

>Gene.38854::MSTRG.8138.1::g.38854::m.38854 |cds_id
          Gene.38854::MSTRG.8138.1::g.38854::m.38854 |trans_id
          MSTRG.8138.1 |gene_id gene-LOC113811169
          Length = 80

 Score = 21.9 bits (45), Expect = 7.6,   Method: Compositional matrix adjust.
 Identities = 11/47 (23%), Positives = 22/47 (46%), Gaps = 6/47 (12%)

Query: 2  PSRAHTYGSECETLPSTMHVAKEEFDDAGRLVRTCEEDLAVNKCEGA 48
          P +AHTY ++ E  P      ++   D  +   +  ED+   + +G+
Sbjct: 35 PGQAHTYANDSEVEP------RQPTQDPNQDYTSTSEDIIEPRIDGS 75


BLASTP 2.2.26 [Sep-21-2011]


Reference: Altschul, Stephen F., Thomas L. Madden, Alejandro A. Schaffer, 
Jinghui Zhang, Zheng Zhang, Webb Miller, and David J. Lipman (1997), 
"Gapped BLAST and PSI-BLAST: a new generation of protein database search
programs",  Nucleic Acids Res. 25:3389-3402.

Reference for compositional score matrix adjustment: Altschul, Stephen F., 
John C. Wootton, E. Michael Gertz, Richa Agarwala, Aleksandr Morgulis,
Alejandro A. Schaffer, and Yi-Kuo Yu (2005) "Protein database searches
using compositionally adjusted substitution matrices", FEBS J. 272:5101-5109.

Query= LvBurs-b2
         (57 letters)

Database: /state/partition1/workspace/htdocs/173/omicshare/tools/Publi
c/data2/user/201804/03169b95f331372e8cde8461c7be3ca7//com50_0.fasta 
           2648 sequences; 1,102,136 total letters

Searching..................................................done


                                                                 Score    E
Sequences producing significant alignments:                      (bits) Value

Gene.92714::MSTRG.19347.2::g.92714::m.92714 |cds_id Gene.92714::...    22   2.4  
XP_027236663.1 |cds_id rna-XM_027380862.1 |trans_id rna-XM_02738...    22   2.5  

>Gene.92714::MSTRG.19347.2::g.92714::m.92714 |cds_id
           Gene.92714::MSTRG.19347.2::g.92714::m.92714 |trans_id
           MSTRG.19347.2 |gene_id gene-LOC113827917
          Length = 387

 Score = 22.3 bits (46), Expect = 2.4,   Method: Composition-based stats.
 Identities = 9/17 (52%), Positives = 12/17 (70%)

Query: 24  YDGDGNRITGDNGKLTV 40
           YD D N I+ DN K+T+
Sbjct: 86  YDSDLNSISIDNEKMTL 102


>XP_027236663.1 |cds_id rna-XM_027380862.1 |trans_id
           rna-XM_027380862.1 |gene_id gene-LOC113827917
          Length = 575

 Score = 22.3 bits (46), Expect = 2.5,   Method: Composition-based stats.
 Identities = 9/17 (52%), Positives = 12/17 (70%)

Query: 24  YDGDGNRITGDNGKLTV 40
           YD D N I+ DN K+T+
Sbjct: 86  YDSDLNSISIDNEKMTL 102


BLASTP 2.2.26 [Sep-21-2011]


Reference: Altschul, Stephen F., Thomas L. Madden, Alejandro A. Schaffer, 
Jinghui Zhang, Zheng Zhang, Webb Miller, and David J. Lipman (1997), 
"Gapped BLAST and PSI-BLAST: a new generation of protein database search
programs",  Nucleic Acids Res. 25:3389-3402.

Reference for compositional score matrix adjustment: Altschul, Stephen F., 
John C. Wootton, E. Michael Gertz, Richa Agarwala, Aleksandr Morgulis,
Alejandro A. Schaffer, and Yi-Kuo Yu (2005) "Protein database searches
using compositionally adjusted substitution matrices", FEBS J. 272:5101-5109.

Query= LvBurs-b3
         (41 letters)

Database: /state/partition1/workspace/htdocs/173/omicshare/tools/Publi
c/data2/user/201804/03169b95f331372e8cde8461c7be3ca7//com50_0.fasta 
           2648 sequences; 1,102,136 total letters

Searching..................................................done

 ***** No hits found ******


BLASTP 2.2.26 [Sep-21-2011]


Reference: Altschul, Stephen F., Thomas L. Madden, Alejandro A. Schaffer, 
Jinghui Zhang, Zheng Zhang, Webb Miller, and David J. Lipman (1997), 
"Gapped BLAST and PSI-BLAST: a new generation of protein database search
programs",  Nucleic Acids Res. 25:3389-3402.

Reference for compositional score matrix adjustment: Altschul, Stephen F., 
John C. Wootton, E. Michael Gertz, Richa Agarwala, Aleksandr Morgulis,
Alejandro A. Schaffer, and Yi-Kuo Yu (2005) "Protein database searches
using compositionally adjusted substitution matrices", FEBS J. 272:5101-5109.

Query= LvCCAP1
         (9 letters)

Database: /state/partition1/workspace/htdocs/173/omicshare/tools/Publi
c/data2/user/201804/03169b95f331372e8cde8461c7be3ca7//com50_0.fasta 
           2648 sequences; 1,102,136 total letters

Searching..................................................done

 ***** No hits found ******


BLASTP 2.2.26 [Sep-21-2011]


Reference: Altschul, Stephen F., Thomas L. Madden, Alejandro A. Schaffer, 
Jinghui Zhang, Zheng Zhang, Webb Miller, and David J. Lipman (1997), 
"Gapped BLAST and PSI-BLAST: a new generation of protein database search
programs",  Nucleic Acids Res. 25:3389-3402.

Reference for compositional score matrix adjustment: Altschul, Stephen F., 
John C. Wootton, E. Michael Gertz, Richa Agarwala, Aleksandr Morgulis,
Alejandro A. Schaffer, and Yi-Kuo Yu (2005) "Protein database searches
using compositionally adjusted substitution matrices", FEBS J. 272:5101-5109.

Query= LvCCAP2
         (9 letters)

Database: /state/partition1/workspace/htdocs/173/omicshare/tools/Publi
c/data2/user/201804/03169b95f331372e8cde8461c7be3ca7//com50_0.fasta 
           2648 sequences; 1,102,136 total letters

Searching..................................................done

 ***** No hits found ******


BLASTP 2.2.26 [Sep-21-2011]


Reference: Altschul, Stephen F., Thomas L. Madden, Alejandro A. Schaffer, 
Jinghui Zhang, Zheng Zhang, Webb Miller, and David J. Lipman (1997), 
"Gapped BLAST and PSI-BLAST: a new generation of protein database search
programs",  Nucleic Acids Res. 25:3389-3402.

Reference for compositional score matrix adjustment: Altschul, Stephen F., 
John C. Wootton, E. Michael Gertz, Richa Agarwala, Aleksandr Morgulis,
Alejandro A. Schaffer, and Yi-Kuo Yu (2005) "Protein database searches
using compositionally adjusted substitution matrices", FEBS J. 272:5101-5109.

Query= LvCCAP3
         (9 letters)

Database: /state/partition1/workspace/htdocs/173/omicshare/tools/Publi
c/data2/user/201804/03169b95f331372e8cde8461c7be3ca7//com50_0.fasta 
           2648 sequences; 1,102,136 total letters

Searching..................................................done

 ***** No hits found ******


BLASTP 2.2.26 [Sep-21-2011]


Reference: Altschul, Stephen F., Thomas L. Madden, Alejandro A. Schaffer, 
Jinghui Zhang, Zheng Zhang, Webb Miller, and David J. Lipman (1997), 
"Gapped BLAST and PSI-BLAST: a new generation of protein database search
programs",  Nucleic Acids Res. 25:3389-3402.

Reference for compositional score matrix adjustment: Altschul, Stephen F., 
John C. Wootton, E. Michael Gertz, Richa Agarwala, Aleksandr Morgulis,
Alejandro A. Schaffer, and Yi-Kuo Yu (2005) "Protein database searches
using compositionally adjusted substitution matrices", FEBS J. 272:5101-5109.

Query= LvCCAP-PRP1
         (21 letters)

Database: /state/partition1/workspace/htdocs/173/omicshare/tools/Publi
c/data2/user/201804/03169b95f331372e8cde8461c7be3ca7//com50_0.fasta 
           2648 sequences; 1,102,136 total letters

Searching..................................................done

 ***** No hits found ******


BLASTP 2.2.26 [Sep-21-2011]


Reference: Altschul, Stephen F., Thomas L. Madden, Alejandro A. Schaffer, 
Jinghui Zhang, Zheng Zhang, Webb Miller, and David J. Lipman (1997), 
"Gapped BLAST and PSI-BLAST: a new generation of protein database search
programs",  Nucleic Acids Res. 25:3389-3402.

Reference for compositional score matrix adjustment: Altschul, Stephen F., 
John C. Wootton, E. Michael Gertz, Richa Agarwala, Aleksandr Morgulis,
Alejandro A. Schaffer, and Yi-Kuo Yu (2005) "Protein database searches
using compositionally adjusted substitution matrices", FEBS J. 272:5101-5109.

Query= LvCCAP-PRP2
         (10 letters)

Database: /state/partition1/workspace/htdocs/173/omicshare/tools/Publi
c/data2/user/201804/03169b95f331372e8cde8461c7be3ca7//com50_0.fasta 
           2648 sequences; 1,102,136 total letters

Searching..................................................done

 ***** No hits found ******


BLASTP 2.2.26 [Sep-21-2011]


Reference: Altschul, Stephen F., Thomas L. Madden, Alejandro A. Schaffer, 
Jinghui Zhang, Zheng Zhang, Webb Miller, and David J. Lipman (1997), 
"Gapped BLAST and PSI-BLAST: a new generation of protein database search
programs",  Nucleic Acids Res. 25:3389-3402.

Reference for compositional score matrix adjustment: Altschul, Stephen F., 
John C. Wootton, E. Michael Gertz, Richa Agarwala, Aleksandr Morgulis,
Alejandro A. Schaffer, and Yi-Kuo Yu (2005) "Protein database searches
using compositionally adjusted substitution matrices", FEBS J. 272:5101-5109.

Query= LvCHH
         (72 letters)

Database: /state/partition1/workspace/htdocs/173/omicshare/tools/Publi
c/data2/user/201804/03169b95f331372e8cde8461c7be3ca7//com50_0.fasta 
           2648 sequences; 1,102,136 total letters

Searching..................................................done


                                                                 Score    E
Sequences producing significant alignments:                      (bits) Value

XP_027220376.1 |cds_id rna-XM_027364575.1 |trans_id rna-XM_02736...    22   7.4  
XP_027220375.1 |cds_id rna-XM_027364574.1 |trans_id rna-XM_02736...    22   7.4  

>XP_027220376.1 |cds_id rna-XM_027364575.1 |trans_id
           rna-XM_027364575.1 |gene_id gene-LOC113812656
          Length = 193

 Score = 21.6 bits (44), Expect = 7.4,   Method: Compositional matrix adjust.
 Identities = 11/25 (44%), Positives = 13/25 (52%), Gaps = 2/25 (8%)

Query: 32  KPYVATECKSNCYANF--VFKQCLD 54
           K  V T C+   YANF   FK  +D
Sbjct: 83  KQAVKTHCQGKSYANFPTAFKTFID 107


>XP_027220375.1 |cds_id rna-XM_027364574.1 |trans_id
           rna-XM_027364574.1 |gene_id gene-LOC113812656
          Length = 193

 Score = 21.6 bits (44), Expect = 7.4,   Method: Compositional matrix adjust.
 Identities = 11/25 (44%), Positives = 13/25 (52%), Gaps = 2/25 (8%)

Query: 32  KPYVATECKSNCYANF--VFKQCLD 54
           K  V T C+   YANF   FK  +D
Sbjct: 83  KQAVKTHCQGKSYANFPTAFKTFID 107


BLASTP 2.2.26 [Sep-21-2011]


Reference: Altschul, Stephen F., Thomas L. Madden, Alejandro A. Schaffer, 
Jinghui Zhang, Zheng Zhang, Webb Miller, and David J. Lipman (1997), 
"Gapped BLAST and PSI-BLAST: a new generation of protein database search
programs",  Nucleic Acids Res. 25:3389-3402.

Reference for compositional score matrix adjustment: Altschul, Stephen F., 
John C. Wootton, E. Michael Gertz, Richa Agarwala, Aleksandr Morgulis,
Alejandro A. Schaffer, and Yi-Kuo Yu (2005) "Protein database searches
using compositionally adjusted substitution matrices", FEBS J. 272:5101-5109.

Query= LvCHH-PRP
         (35 letters)

Database: /state/partition1/workspace/htdocs/173/omicshare/tools/Publi
c/data2/user/201804/03169b95f331372e8cde8461c7be3ca7//com50_0.fasta 
           2648 sequences; 1,102,136 total letters

Searching..................................................done

 ***** No hits found ******


BLASTP 2.2.26 [Sep-21-2011]


Reference: Altschul, Stephen F., Thomas L. Madden, Alejandro A. Schaffer, 
Jinghui Zhang, Zheng Zhang, Webb Miller, and David J. Lipman (1997), 
"Gapped BLAST and PSI-BLAST: a new generation of protein database search
programs",  Nucleic Acids Res. 25:3389-3402.

Reference for compositional score matrix adjustment: Altschul, Stephen F., 
John C. Wootton, E. Michael Gertz, Richa Agarwala, Aleksandr Morgulis,
Alejandro A. Schaffer, and Yi-Kuo Yu (2005) "Protein database searches
using compositionally adjusted substitution matrices", FEBS J. 272:5101-5109.

Query= LvCorazonin
         (11 letters)

Database: /state/partition1/workspace/htdocs/173/omicshare/tools/Publi
c/data2/user/201804/03169b95f331372e8cde8461c7be3ca7//com50_0.fasta 
           2648 sequences; 1,102,136 total letters

Searching..................................................done

 ***** No hits found ******


BLASTP 2.2.26 [Sep-21-2011]


Reference: Altschul, Stephen F., Thomas L. Madden, Alejandro A. Schaffer, 
Jinghui Zhang, Zheng Zhang, Webb Miller, and David J. Lipman (1997), 
"Gapped BLAST and PSI-BLAST: a new generation of protein database search
programs",  Nucleic Acids Res. 25:3389-3402.

Reference for compositional score matrix adjustment: Altschul, Stephen F., 
John C. Wootton, E. Michael Gertz, Richa Agarwala, Aleksandr Morgulis,
Alejandro A. Schaffer, and Yi-Kuo Yu (2005) "Protein database searches
using compositionally adjusted substitution matrices", FEBS J. 272:5101-5109.

Query= LvFVRF1
         (10 letters)

Database: /state/partition1/workspace/htdocs/173/omicshare/tools/Publi
c/data2/user/201804/03169b95f331372e8cde8461c7be3ca7//com50_0.fasta 
           2648 sequences; 1,102,136 total letters

Searching..................................................done

 ***** No hits found ******


BLASTP 2.2.26 [Sep-21-2011]


Reference: Altschul, Stephen F., Thomas L. Madden, Alejandro A. Schaffer, 
Jinghui Zhang, Zheng Zhang, Webb Miller, and David J. Lipman (1997), 
"Gapped BLAST and PSI-BLAST: a new generation of protein database search
programs",  Nucleic Acids Res. 25:3389-3402.

Reference for compositional score matrix adjustment: Altschul, Stephen F., 
John C. Wootton, E. Michael Gertz, Richa Agarwala, Aleksandr Morgulis,
Alejandro A. Schaffer, and Yi-Kuo Yu (2005) "Protein database searches
using compositionally adjusted substitution matrices", FEBS J. 272:5101-5109.

Query= LvFVRF2
         (10 letters)

Database: /state/partition1/workspace/htdocs/173/omicshare/tools/Publi
c/data2/user/201804/03169b95f331372e8cde8461c7be3ca7//com50_0.fasta 
           2648 sequences; 1,102,136 total letters

Searching..................................................done

 ***** No hits found ******


BLASTP 2.2.26 [Sep-21-2011]


Reference: Altschul, Stephen F., Thomas L. Madden, Alejandro A. Schaffer, 
Jinghui Zhang, Zheng Zhang, Webb Miller, and David J. Lipman (1997), 
"Gapped BLAST and PSI-BLAST: a new generation of protein database search
programs",  Nucleic Acids Res. 25:3389-3402.

Reference for compositional score matrix adjustment: Altschul, Stephen F., 
John C. Wootton, E. Michael Gertz, Richa Agarwala, Aleksandr Morgulis,
Alejandro A. Schaffer, and Yi-Kuo Yu (2005) "Protein database searches
using compositionally adjusted substitution matrices", FEBS J. 272:5101-5109.

Query= LvMyosuppressin
         (10 letters)

Database: /state/partition1/workspace/htdocs/173/omicshare/tools/Publi
c/data2/user/201804/03169b95f331372e8cde8461c7be3ca7//com50_0.fasta 
           2648 sequences; 1,102,136 total letters

Searching..................................................done

 ***** No hits found ******


BLASTP 2.2.26 [Sep-21-2011]


Reference: Altschul, Stephen F., Thomas L. Madden, Alejandro A. Schaffer, 
Jinghui Zhang, Zheng Zhang, Webb Miller, and David J. Lipman (1997), 
"Gapped BLAST and PSI-BLAST: a new generation of protein database search
programs",  Nucleic Acids Res. 25:3389-3402.

Reference for compositional score matrix adjustment: Altschul, Stephen F., 
John C. Wootton, E. Michael Gertz, Richa Agarwala, Aleksandr Morgulis,
Alejandro A. Schaffer, and Yi-Kuo Yu (2005) "Protein database searches
using compositionally adjusted substitution matrices", FEBS J. 272:5101-5109.

Query= Lvneuropeptide-F1
         (9 letters)

Database: /state/partition1/workspace/htdocs/173/omicshare/tools/Publi
c/data2/user/201804/03169b95f331372e8cde8461c7be3ca7//com50_0.fasta 
           2648 sequences; 1,102,136 total letters

Searching..................................................done

 ***** No hits found ******


BLASTP 2.2.26 [Sep-21-2011]


Reference: Altschul, Stephen F., Thomas L. Madden, Alejandro A. Schaffer, 
Jinghui Zhang, Zheng Zhang, Webb Miller, and David J. Lipman (1997), 
"Gapped BLAST and PSI-BLAST: a new generation of protein database search
programs",  Nucleic Acids Res. 25:3389-3402.

Reference for compositional score matrix adjustment: Altschul, Stephen F., 
John C. Wootton, E. Michael Gertz, Richa Agarwala, Aleksandr Morgulis,
Alejandro A. Schaffer, and Yi-Kuo Yu (2005) "Protein database searches
using compositionally adjusted substitution matrices", FEBS J. 272:5101-5109.

Query= Lvneuropeptide-F2
         (7 letters)

Database: /state/partition1/workspace/htdocs/173/omicshare/tools/Publi
c/data2/user/201804/03169b95f331372e8cde8461c7be3ca7//com50_0.fasta 
           2648 sequences; 1,102,136 total letters

Searching..................................................done

 ***** No hits found ******


BLASTP 2.2.26 [Sep-21-2011]


Reference: Altschul, Stephen F., Thomas L. Madden, Alejandro A. Schaffer, 
Jinghui Zhang, Zheng Zhang, Webb Miller, and David J. Lipman (1997), 
"Gapped BLAST and PSI-BLAST: a new generation of protein database search
programs",  Nucleic Acids Res. 25:3389-3402.

Reference for compositional score matrix adjustment: Altschul, Stephen F., 
John C. Wootton, E. Michael Gertz, Richa Agarwala, Aleksandr Morgulis,
Alejandro A. Schaffer, and Yi-Kuo Yu (2005) "Protein database searches
using compositionally adjusted substitution matrices", FEBS J. 272:5101-5109.

Query= Lvneuropeptide-F3
         (9 letters)

Database: /state/partition1/workspace/htdocs/173/omicshare/tools/Publi
c/data2/user/201804/03169b95f331372e8cde8461c7be3ca7//com50_0.fasta 
           2648 sequences; 1,102,136 total letters

Searching..................................................done

 ***** No hits found ******


BLASTP 2.2.26 [Sep-21-2011]


Reference: Altschul, Stephen F., Thomas L. Madden, Alejandro A. Schaffer, 
Jinghui Zhang, Zheng Zhang, Webb Miller, and David J. Lipman (1997), 
"Gapped BLAST and PSI-BLAST: a new generation of protein database search
programs",  Nucleic Acids Res. 25:3389-3402.

Reference for compositional score matrix adjustment: Altschul, Stephen F., 
John C. Wootton, E. Michael Gertz, Richa Agarwala, Aleksandr Morgulis,
Alejandro A. Schaffer, and Yi-Kuo Yu (2005) "Protein database searches
using compositionally adjusted substitution matrices", FEBS J. 272:5101-5109.

Query= Lvneuropeptide-F4
         (11 letters)

Database: /state/partition1/workspace/htdocs/173/omicshare/tools/Publi
c/data2/user/201804/03169b95f331372e8cde8461c7be3ca7//com50_0.fasta 
           2648 sequences; 1,102,136 total letters

Searching..................................................done

 ***** No hits found ******


BLASTP 2.2.26 [Sep-21-2011]


Reference: Altschul, Stephen F., Thomas L. Madden, Alejandro A. Schaffer, 
Jinghui Zhang, Zheng Zhang, Webb Miller, and David J. Lipman (1997), 
"Gapped BLAST and PSI-BLAST: a new generation of protein database search
programs",  Nucleic Acids Res. 25:3389-3402.

Reference for compositional score matrix adjustment: Altschul, Stephen F., 
John C. Wootton, E. Michael Gertz, Richa Agarwala, Aleksandr Morgulis,
Alejandro A. Schaffer, and Yi-Kuo Yu (2005) "Protein database searches
using compositionally adjusted substitution matrices", FEBS J. 272:5101-5109.

Query= Lvneuropeptide-F5
         (7 letters)

Database: /state/partition1/workspace/htdocs/173/omicshare/tools/Publi
c/data2/user/201804/03169b95f331372e8cde8461c7be3ca7//com50_0.fasta 
           2648 sequences; 1,102,136 total letters

Searching..................................................done

 ***** No hits found ******


BLASTP 2.2.26 [Sep-21-2011]


Reference: Altschul, Stephen F., Thomas L. Madden, Alejandro A. Schaffer, 
Jinghui Zhang, Zheng Zhang, Webb Miller, and David J. Lipman (1997), 
"Gapped BLAST and PSI-BLAST: a new generation of protein database search
programs",  Nucleic Acids Res. 25:3389-3402.

Reference for compositional score matrix adjustment: Altschul, Stephen F., 
John C. Wootton, E. Michael Gertz, Richa Agarwala, Aleksandr Morgulis,
Alejandro A. Schaffer, and Yi-Kuo Yu (2005) "Protein database searches
using compositionally adjusted substitution matrices", FEBS J. 272:5101-5109.

Query= LvOrcokinin1
         (13 letters)

Database: /state/partition1/workspace/htdocs/173/omicshare/tools/Publi
c/data2/user/201804/03169b95f331372e8cde8461c7be3ca7//com50_0.fasta 
           2648 sequences; 1,102,136 total letters

Searching..................................................done


                                                                 Score    E
Sequences producing significant alignments:                      (bits) Value

XP_027227774.1 |cds_id rna-XM_027371973.1 |trans_id rna-XM_02737...    30   6e-04

>XP_027227774.1 |cds_id rna-XM_027371973.1 |trans_id
           rna-XM_027371973.1 |gene_id gene-LOC113819780
          Length = 316

 Score = 29.6 bits (65), Expect = 6e-04,   Method: Compositional matrix adjust.
 Identities = 13/13 (100%), Positives = 13/13 (100%)

Query: 1   NFDEIDRAGMGFA 13
           NFDEIDRAGMGFA
Sbjct: 106 NFDEIDRAGMGFA 118


 Score = 29.6 bits (65), Expect = 6e-04,   Method: Compositional matrix adjust.
 Identities = 13/13 (100%), Positives = 13/13 (100%)

Query: 1   NFDEIDRAGMGFA 13
           NFDEIDRAGMGFA
Sbjct: 121 NFDEIDRAGMGFA 133


 Score = 29.6 bits (65), Expect = 6e-04,   Method: Compositional matrix adjust.
 Identities = 13/13 (100%), Positives = 13/13 (100%)

Query: 1   NFDEIDRAGMGFA 13
           NFDEIDRAGMGFA
Sbjct: 136 NFDEIDRAGMGFA 148


 Score = 29.6 bits (65), Expect = 6e-04,   Method: Compositional matrix adjust.
 Identities = 13/13 (100%), Positives = 13/13 (100%)

Query: 1   NFDEIDRAGMGFA 13
           NFDEIDRAGMGFA
Sbjct: 151 NFDEIDRAGMGFA 163


 Score = 29.6 bits (65), Expect = 6e-04,   Method: Compositional matrix adjust.
 Identities = 13/13 (100%), Positives = 13/13 (100%)

Query: 1   NFDEIDRAGMGFA 13
           NFDEIDRAGMGFA
Sbjct: 166 NFDEIDRAGMGFA 178


 Score = 29.6 bits (65), Expect = 6e-04,   Method: Compositional matrix adjust.
 Identities = 13/13 (100%), Positives = 13/13 (100%)

Query: 1   NFDEIDRAGMGFA 13
           NFDEIDRAGMGFA
Sbjct: 181 NFDEIDRAGMGFA 193


 Score = 29.6 bits (65), Expect = 6e-04,   Method: Compositional matrix adjust.
 Identities = 13/13 (100%), Positives = 13/13 (100%)

Query: 1   NFDEIDRAGMGFA 13
           NFDEIDRAGMGFA
Sbjct: 196 NFDEIDRAGMGFA 208


 Score = 29.6 bits (65), Expect = 6e-04,   Method: Compositional matrix adjust.
 Identities = 13/13 (100%), Positives = 13/13 (100%)

Query: 1   NFDEIDRAGMGFA 13
           NFDEIDRAGMGFA
Sbjct: 211 NFDEIDRAGMGFA 223


 Score = 29.6 bits (65), Expect = 6e-04,   Method: Compositional matrix adjust.
 Identities = 13/13 (100%), Positives = 13/13 (100%)

Query: 1   NFDEIDRAGMGFA 13
           NFDEIDRAGMGFA
Sbjct: 226 NFDEIDRAGMGFA 238


 Score = 29.6 bits (65), Expect = 6e-04,   Method: Compositional matrix adjust.
 Identities = 13/13 (100%), Positives = 13/13 (100%)

Query: 1   NFDEIDRAGMGFA 13
           NFDEIDRAGMGFA
Sbjct: 241 NFDEIDRAGMGFA 253


 Score = 29.6 bits (65), Expect = 6e-04,   Method: Compositional matrix adjust.
 Identities = 13/13 (100%), Positives = 13/13 (100%)

Query: 1   NFDEIDRAGMGFA 13
           NFDEIDRAGMGFA
Sbjct: 256 NFDEIDRAGMGFA 268


 Score = 29.6 bits (65), Expect = 6e-04,   Method: Compositional matrix adjust.
 Identities = 13/13 (100%), Positives = 13/13 (100%)

Query: 1   NFDEIDRAGMGFA 13
           NFDEIDRAGMGFA
Sbjct: 271 NFDEIDRAGMGFA 283


 Score = 21.9 bits (45), Expect = 0.29,   Method: Compositional matrix adjust.
 Identities = 9/9 (100%), Positives = 9/9 (100%)

Query: 1   NFDEIDRAG 9
           NFDEIDRAG
Sbjct: 286 NFDEIDRAG 294


BLASTP 2.2.26 [Sep-21-2011]


Reference: Altschul, Stephen F., Thomas L. Madden, Alejandro A. Schaffer, 
Jinghui Zhang, Zheng Zhang, Webb Miller, and David J. Lipman (1997), 
"Gapped BLAST and PSI-BLAST: a new generation of protein database search
programs",  Nucleic Acids Res. 25:3389-3402.

Reference for compositional score matrix adjustment: Altschul, Stephen F., 
John C. Wootton, E. Michael Gertz, Richa Agarwala, Aleksandr Morgulis,
Alejandro A. Schaffer, and Yi-Kuo Yu (2005) "Protein database searches
using compositionally adjusted substitution matrices", FEBS J. 272:5101-5109.

Query= LvOrcokinin10
         (11 letters)

Database: /state/partition1/workspace/htdocs/173/omicshare/tools/Publi
c/data2/user/201804/03169b95f331372e8cde8461c7be3ca7//com50_0.fasta 
           2648 sequences; 1,102,136 total letters

Searching..................................................done


                                                                 Score    E
Sequences producing significant alignments:                      (bits) Value

XP_027227774.1 |cds_id rna-XM_027371973.1 |trans_id rna-XM_02737...    23   0.11 

>XP_027227774.1 |cds_id rna-XM_027371973.1 |trans_id
           rna-XM_027371973.1 |gene_id gene-LOC113819780
          Length = 316

 Score = 23.1 bits (48), Expect = 0.11,   Method: Compositional matrix adjust.
 Identities = 9/11 (81%), Positives = 11/11 (100%)

Query: 1   NFDEIDRSGFA 11
           NFDEIDR+G+A
Sbjct: 286 NFDEIDRAGWA 296


 Score = 21.2 bits (43), Expect = 0.55,   Method: Compositional matrix adjust.
 Identities = 8/9 (88%), Positives = 9/9 (100%)

Query: 1   NFDEIDRSG 9
           NFDEIDR+G
Sbjct: 106 NFDEIDRAG 114


 Score = 21.2 bits (43), Expect = 0.55,   Method: Compositional matrix adjust.
 Identities = 8/9 (88%), Positives = 9/9 (100%)

Query: 1   NFDEIDRSG 9
           NFDEIDR+G
Sbjct: 121 NFDEIDRAG 129


 Score = 21.2 bits (43), Expect = 0.55,   Method: Compositional matrix adjust.
 Identities = 8/9 (88%), Positives = 9/9 (100%)

Query: 1   NFDEIDRSG 9
           NFDEIDR+G
Sbjct: 136 NFDEIDRAG 144


 Score = 21.2 bits (43), Expect = 0.55,   Method: Compositional matrix adjust.
 Identities = 8/9 (88%), Positives = 9/9 (100%)

Query: 1   NFDEIDRSG 9
           NFDEIDR+G
Sbjct: 151 NFDEIDRAG 159


 Score = 21.2 bits (43), Expect = 0.55,   Method: Compositional matrix adjust.
 Identities = 8/9 (88%), Positives = 9/9 (100%)

Query: 1   NFDEIDRSG 9
           NFDEIDR+G
Sbjct: 166 NFDEIDRAG 174


 Score = 21.2 bits (43), Expect = 0.55,   Method: Compositional matrix adjust.
 Identities = 8/9 (88%), Positives = 9/9 (100%)

Query: 1   NFDEIDRSG 9
           NFDEIDR+G
Sbjct: 181 NFDEIDRAG 189


 Score = 21.2 bits (43), Expect = 0.55,   Method: Compositional matrix adjust.
 Identities = 8/9 (88%), Positives = 9/9 (100%)

Query: 1   NFDEIDRSG 9
           NFDEIDR+G
Sbjct: 196 NFDEIDRAG 204


 Score = 21.2 bits (43), Expect = 0.55,   Method: Compositional matrix adjust.
 Identities = 8/9 (88%), Positives = 9/9 (100%)

Query: 1   NFDEIDRSG 9
           NFDEIDR+G
Sbjct: 211 NFDEIDRAG 219


 Score = 21.2 bits (43), Expect = 0.55,   Method: Compositional matrix adjust.
 Identities = 8/9 (88%), Positives = 9/9 (100%)

Query: 1   NFDEIDRSG 9
           NFDEIDR+G
Sbjct: 226 NFDEIDRAG 234


 Score = 21.2 bits (43), Expect = 0.55,   Method: Compositional matrix adjust.
 Identities = 8/9 (88%), Positives = 9/9 (100%)

Query: 1   NFDEIDRSG 9
           NFDEIDR+G
Sbjct: 241 NFDEIDRAG 249


 Score = 21.2 bits (43), Expect = 0.55,   Method: Compositional matrix adjust.
 Identities = 8/9 (88%), Positives = 9/9 (100%)

Query: 1   NFDEIDRSG 9
           NFDEIDR+G
Sbjct: 256 NFDEIDRAG 264


 Score = 21.2 bits (43), Expect = 0.55,   Method: Compositional matrix adjust.
 Identities = 8/9 (88%), Positives = 9/9 (100%)

Query: 1   NFDEIDRSG 9
           NFDEIDR+G
Sbjct: 271 NFDEIDRAG 279


BLASTP 2.2.26 [Sep-21-2011]


Reference: Altschul, Stephen F., Thomas L. Madden, Alejandro A. Schaffer, 
Jinghui Zhang, Zheng Zhang, Webb Miller, and David J. Lipman (1997), 
"Gapped BLAST and PSI-BLAST: a new generation of protein database search
programs",  Nucleic Acids Res. 25:3389-3402.

Reference for compositional score matrix adjustment: Altschul, Stephen F., 
John C. Wootton, E. Michael Gertz, Richa Agarwala, Aleksandr Morgulis,
Alejandro A. Schaffer, and Yi-Kuo Yu (2005) "Protein database searches
using compositionally adjusted substitution matrices", FEBS J. 272:5101-5109.

Query= LvOrcokinin11
         (11 letters)

Database: /state/partition1/workspace/htdocs/173/omicshare/tools/Publi
c/data2/user/201804/03169b95f331372e8cde8461c7be3ca7//com50_0.fasta 
           2648 sequences; 1,102,136 total letters

Searching..................................................done


                                                                 Score    E
Sequences producing significant alignments:                      (bits) Value

XP_027227774.1 |cds_id rna-XM_027371973.1 |trans_id rna-XM_02737...    25   0.017

>XP_027227774.1 |cds_id rna-XM_027371973.1 |trans_id
           rna-XM_027371973.1 |gene_id gene-LOC113819780
          Length = 316

 Score = 25.4 bits (54), Expect = 0.017,   Method: Compositional matrix adjust.
 Identities = 11/11 (100%), Positives = 11/11 (100%)

Query: 1   DEIDRAGMGFA 11
           DEIDRAGMGFA
Sbjct: 108 DEIDRAGMGFA 118


 Score = 25.4 bits (54), Expect = 0.017,   Method: Compositional matrix adjust.
 Identities = 11/11 (100%), Positives = 11/11 (100%)

Query: 1   DEIDRAGMGFA 11
           DEIDRAGMGFA
Sbjct: 123 DEIDRAGMGFA 133


 Score = 25.4 bits (54), Expect = 0.017,   Method: Compositional matrix adjust.
 Identities = 11/11 (100%), Positives = 11/11 (100%)

Query: 1   DEIDRAGMGFA 11
           DEIDRAGMGFA
Sbjct: 138 DEIDRAGMGFA 148


 Score = 25.4 bits (54), Expect = 0.017,   Method: Compositional matrix adjust.
 Identities = 11/11 (100%), Positives = 11/11 (100%)

Query: 1   DEIDRAGMGFA 11
           DEIDRAGMGFA
Sbjct: 153 DEIDRAGMGFA 163


 Score = 25.4 bits (54), Expect = 0.017,   Method: Compositional matrix adjust.
 Identities = 11/11 (100%), Positives = 11/11 (100%)

Query: 1   DEIDRAGMGFA 11
           DEIDRAGMGFA
Sbjct: 168 DEIDRAGMGFA 178


 Score = 25.4 bits (54), Expect = 0.017,   Method: Compositional matrix adjust.
 Identities = 11/11 (100%), Positives = 11/11 (100%)

Query: 1   DEIDRAGMGFA 11
           DEIDRAGMGFA
Sbjct: 183 DEIDRAGMGFA 193


 Score = 25.4 bits (54), Expect = 0.017,   Method: Compositional matrix adjust.
 Identities = 11/11 (100%), Positives = 11/11 (100%)

Query: 1   DEIDRAGMGFA 11
           DEIDRAGMGFA
Sbjct: 198 DEIDRAGMGFA 208


 Score = 25.4 bits (54), Expect = 0.017,   Method: Compositional matrix adjust.
 Identities = 11/11 (100%), Positives = 11/11 (100%)

Query: 1   DEIDRAGMGFA 11
           DEIDRAGMGFA
Sbjct: 213 DEIDRAGMGFA 223


 Score = 25.4 bits (54), Expect = 0.017,   Method: Compositional matrix adjust.
 Identities = 11/11 (100%), Positives = 11/11 (100%)

Query: 1   DEIDRAGMGFA 11
           DEIDRAGMGFA
Sbjct: 228 DEIDRAGMGFA 238


 Score = 25.4 bits (54), Expect = 0.017,   Method: Compositional matrix adjust.
 Identities = 11/11 (100%), Positives = 11/11 (100%)

Query: 1   DEIDRAGMGFA 11
           DEIDRAGMGFA
Sbjct: 243 DEIDRAGMGFA 253


 Score = 25.4 bits (54), Expect = 0.017,   Method: Compositional matrix adjust.
 Identities = 11/11 (100%), Positives = 11/11 (100%)

Query: 1   DEIDRAGMGFA 11
           DEIDRAGMGFA
Sbjct: 258 DEIDRAGMGFA 268


 Score = 25.4 bits (54), Expect = 0.017,   Method: Compositional matrix adjust.
 Identities = 11/11 (100%), Positives = 11/11 (100%)

Query: 1   DEIDRAGMGFA 11
           DEIDRAGMGFA
Sbjct: 273 DEIDRAGMGFA 283


BLASTP 2.2.26 [Sep-21-2011]


Reference: Altschul, Stephen F., Thomas L. Madden, Alejandro A. Schaffer, 
Jinghui Zhang, Zheng Zhang, Webb Miller, and David J. Lipman (1997), 
"Gapped BLAST and PSI-BLAST: a new generation of protein database search
programs",  Nucleic Acids Res. 25:3389-3402.

Reference for compositional score matrix adjustment: Altschul, Stephen F., 
John C. Wootton, E. Michael Gertz, Richa Agarwala, Aleksandr Morgulis,
Alejandro A. Schaffer, and Yi-Kuo Yu (2005) "Protein database searches
using compositionally adjusted substitution matrices", FEBS J. 272:5101-5109.

Query= LvOrcokinin12
         (10 letters)

Database: /state/partition1/workspace/htdocs/173/omicshare/tools/Publi
c/data2/user/201804/03169b95f331372e8cde8461c7be3ca7//com50_0.fasta 
           2648 sequences; 1,102,136 total letters

Searching..................................................done


                                                                 Score    E
Sequences producing significant alignments:                      (bits) Value

XP_027227774.1 |cds_id rna-XM_027371973.1 |trans_id rna-XM_02737...    24   0.053

>XP_027227774.1 |cds_id rna-XM_027371973.1 |trans_id
           rna-XM_027371973.1 |gene_id gene-LOC113819780
          Length = 316

 Score = 23.9 bits (50), Expect = 0.053,   Method: Compositional matrix adjust.
 Identities = 10/10 (100%), Positives = 10/10 (100%)

Query: 1   FDEIDRAGMG 10
           FDEIDRAGMG
Sbjct: 107 FDEIDRAGMG 116


 Score = 23.9 bits (50), Expect = 0.053,   Method: Compositional matrix adjust.
 Identities = 10/10 (100%), Positives = 10/10 (100%)

Query: 1   FDEIDRAGMG 10
           FDEIDRAGMG
Sbjct: 122 FDEIDRAGMG 131


 Score = 23.9 bits (50), Expect = 0.053,   Method: Compositional matrix adjust.
 Identities = 10/10 (100%), Positives = 10/10 (100%)

Query: 1   FDEIDRAGMG 10
           FDEIDRAGMG
Sbjct: 137 FDEIDRAGMG 146


 Score = 23.9 bits (50), Expect = 0.053,   Method: Compositional matrix adjust.
 Identities = 10/10 (100%), Positives = 10/10 (100%)

Query: 1   FDEIDRAGMG 10
           FDEIDRAGMG
Sbjct: 152 FDEIDRAGMG 161


 Score = 23.9 bits (50), Expect = 0.053,   Method: Compositional matrix adjust.
 Identities = 10/10 (100%), Positives = 10/10 (100%)

Query: 1   FDEIDRAGMG 10
           FDEIDRAGMG
Sbjct: 167 FDEIDRAGMG 176


 Score = 23.9 bits (50), Expect = 0.053,   Method: Compositional matrix adjust.
 Identities = 10/10 (100%), Positives = 10/10 (100%)

Query: 1   FDEIDRAGMG 10
           FDEIDRAGMG
Sbjct: 182 FDEIDRAGMG 191


 Score = 23.9 bits (50), Expect = 0.053,   Method: Compositional matrix adjust.
 Identities = 10/10 (100%), Positives = 10/10 (100%)

Query: 1   FDEIDRAGMG 10
           FDEIDRAGMG
Sbjct: 197 FDEIDRAGMG 206


 Score = 23.9 bits (50), Expect = 0.053,   Method: Compositional matrix adjust.
 Identities = 10/10 (100%), Positives = 10/10 (100%)

Query: 1   FDEIDRAGMG 10
           FDEIDRAGMG
Sbjct: 212 FDEIDRAGMG 221


 Score = 23.9 bits (50), Expect = 0.053,   Method: Compositional matrix adjust.
 Identities = 10/10 (100%), Positives = 10/10 (100%)

Query: 1   FDEIDRAGMG 10
           FDEIDRAGMG
Sbjct: 227 FDEIDRAGMG 236


 Score = 23.9 bits (50), Expect = 0.053,   Method: Compositional matrix adjust.
 Identities = 10/10 (100%), Positives = 10/10 (100%)

Query: 1   FDEIDRAGMG 10
           FDEIDRAGMG
Sbjct: 242 FDEIDRAGMG 251


 Score = 23.9 bits (50), Expect = 0.053,   Method: Compositional matrix adjust.
 Identities = 10/10 (100%), Positives = 10/10 (100%)

Query: 1   FDEIDRAGMG 10
           FDEIDRAGMG
Sbjct: 257 FDEIDRAGMG 266


 Score = 23.9 bits (50), Expect = 0.053,   Method: Compositional matrix adjust.
 Identities = 10/10 (100%), Positives = 10/10 (100%)

Query: 1   FDEIDRAGMG 10
           FDEIDRAGMG
Sbjct: 272 FDEIDRAGMG 281


 Score = 20.0 bits (40), Expect = 1.3,   Method: Compositional matrix adjust.
 Identities = 8/8 (100%), Positives = 8/8 (100%)

Query: 1   FDEIDRAG 8
           FDEIDRAG
Sbjct: 287 FDEIDRAG 294


BLASTP 2.2.26 [Sep-21-2011]


Reference: Altschul, Stephen F., Thomas L. Madden, Alejandro A. Schaffer, 
Jinghui Zhang, Zheng Zhang, Webb Miller, and David J. Lipman (1997), 
"Gapped BLAST and PSI-BLAST: a new generation of protein database search
programs",  Nucleic Acids Res. 25:3389-3402.

Reference for compositional score matrix adjustment: Altschul, Stephen F., 
John C. Wootton, E. Michael Gertz, Richa Agarwala, Aleksandr Morgulis,
Alejandro A. Schaffer, and Yi-Kuo Yu (2005) "Protein database searches
using compositionally adjusted substitution matrices", FEBS J. 272:5101-5109.

Query= LvOrcokinin13
         (10 letters)

Database: /state/partition1/workspace/htdocs/173/omicshare/tools/Publi
c/data2/user/201804/03169b95f331372e8cde8461c7be3ca7//com50_0.fasta 
           2648 sequences; 1,102,136 total letters

Searching..................................................done


                                                                 Score    E
Sequences producing significant alignments:                      (bits) Value

XP_027227774.1 |cds_id rna-XM_027371973.1 |trans_id rna-XM_02737...    20   0.94 

>XP_027227774.1 |cds_id rna-XM_027371973.1 |trans_id
           rna-XM_027371973.1 |gene_id gene-LOC113819780
          Length = 316

 Score = 20.4 bits (41), Expect = 0.94,   Method: Compositional matrix adjust.
 Identities = 8/10 (80%), Positives = 9/10 (90%)

Query: 1   EIDRSGFGFA 10
           EIDR+G GFA
Sbjct: 109 EIDRAGMGFA 118


 Score = 20.4 bits (41), Expect = 0.94,   Method: Compositional matrix adjust.
 Identities = 8/10 (80%), Positives = 9/10 (90%)

Query: 1   EIDRSGFGFA 10
           EIDR+G GFA
Sbjct: 124 EIDRAGMGFA 133


 Score = 20.4 bits (41), Expect = 0.94,   Method: Compositional matrix adjust.
 Identities = 8/10 (80%), Positives = 9/10 (90%)

Query: 1   EIDRSGFGFA 10
           EIDR+G GFA
Sbjct: 139 EIDRAGMGFA 148


 Score = 20.4 bits (41), Expect = 0.94,   Method: Compositional matrix adjust.
 Identities = 8/10 (80%), Positives = 9/10 (90%)

Query: 1   EIDRSGFGFA 10
           EIDR+G GFA
Sbjct: 154 EIDRAGMGFA 163


 Score = 20.4 bits (41), Expect = 0.94,   Method: Compositional matrix adjust.
 Identities = 8/10 (80%), Positives = 9/10 (90%)

Query: 1   EIDRSGFGFA 10
           EIDR+G GFA
Sbjct: 169 EIDRAGMGFA 178


 Score = 20.4 bits (41), Expect = 0.94,   Method: Compositional matrix adjust.
 Identities = 8/10 (80%), Positives = 9/10 (90%)

Query: 1   EIDRSGFGFA 10
           EIDR+G GFA
Sbjct: 184 EIDRAGMGFA 193


 Score = 20.4 bits (41), Expect = 0.94,   Method: Compositional matrix adjust.
 Identities = 8/10 (80%), Positives = 9/10 (90%)

Query: 1   EIDRSGFGFA 10
           EIDR+G GFA
Sbjct: 199 EIDRAGMGFA 208


 Score = 20.4 bits (41), Expect = 0.94,   Method: Compositional matrix adjust.
 Identities = 8/10 (80%), Positives = 9/10 (90%)

Query: 1   EIDRSGFGFA 10
           EIDR+G GFA
Sbjct: 214 EIDRAGMGFA 223


 Score = 20.4 bits (41), Expect = 0.94,   Method: Compositional matrix adjust.
 Identities = 8/10 (80%), Positives = 9/10 (90%)

Query: 1   EIDRSGFGFA 10
           EIDR+G GFA
Sbjct: 229 EIDRAGMGFA 238


 Score = 20.4 bits (41), Expect = 0.94,   Method: Compositional matrix adjust.
 Identities = 8/10 (80%), Positives = 9/10 (90%)

Query: 1   EIDRSGFGFA 10
           EIDR+G GFA
Sbjct: 244 EIDRAGMGFA 253


 Score = 20.4 bits (41), Expect = 0.94,   Method: Compositional matrix adjust.
 Identities = 8/10 (80%), Positives = 9/10 (90%)

Query: 1   EIDRSGFGFA 10
           EIDR+G GFA
Sbjct: 259 EIDRAGMGFA 268


 Score = 20.4 bits (41), Expect = 0.94,   Method: Compositional matrix adjust.
 Identities = 8/10 (80%), Positives = 9/10 (90%)

Query: 1   EIDRSGFGFA 10
           EIDR+G GFA
Sbjct: 274 EIDRAGMGFA 283


BLASTP 2.2.26 [Sep-21-2011]


Reference: Altschul, Stephen F., Thomas L. Madden, Alejandro A. Schaffer, 
Jinghui Zhang, Zheng Zhang, Webb Miller, and David J. Lipman (1997), 
"Gapped BLAST and PSI-BLAST: a new generation of protein database search
programs",  Nucleic Acids Res. 25:3389-3402.

Reference for compositional score matrix adjustment: Altschul, Stephen F., 
John C. Wootton, E. Michael Gertz, Richa Agarwala, Aleksandr Morgulis,
Alejandro A. Schaffer, and Yi-Kuo Yu (2005) "Protein database searches
using compositionally adjusted substitution matrices", FEBS J. 272:5101-5109.

Query= LvOrcokinin14
         (9 letters)

Database: /state/partition1/workspace/htdocs/173/omicshare/tools/Publi
c/data2/user/201804/03169b95f331372e8cde8461c7be3ca7//com50_0.fasta 
           2648 sequences; 1,102,136 total letters

Searching..................................................done


                                                                 Score    E
Sequences producing significant alignments:                      (bits) Value

XP_027227774.1 |cds_id rna-XM_027371973.1 |trans_id rna-XM_02737...    22   0.23 

>XP_027227774.1 |cds_id rna-XM_027371973.1 |trans_id
           rna-XM_027371973.1 |gene_id gene-LOC113819780
          Length = 316

 Score = 21.9 bits (45), Expect = 0.23,   Method: Compositional matrix adjust.
 Identities = 9/9 (100%), Positives = 9/9 (100%)

Query: 1   NFDEIDRAG 9
           NFDEIDRAG
Sbjct: 106 NFDEIDRAG 114


 Score = 21.9 bits (45), Expect = 0.23,   Method: Compositional matrix adjust.
 Identities = 9/9 (100%), Positives = 9/9 (100%)

Query: 1   NFDEIDRAG 9
           NFDEIDRAG
Sbjct: 121 NFDEIDRAG 129


 Score = 21.9 bits (45), Expect = 0.23,   Method: Compositional matrix adjust.
 Identities = 9/9 (100%), Positives = 9/9 (100%)

Query: 1   NFDEIDRAG 9
           NFDEIDRAG
Sbjct: 136 NFDEIDRAG 144


 Score = 21.9 bits (45), Expect = 0.23,   Method: Compositional matrix adjust.
 Identities = 9/9 (100%), Positives = 9/9 (100%)

Query: 1   NFDEIDRAG 9
           NFDEIDRAG
Sbjct: 151 NFDEIDRAG 159


 Score = 21.9 bits (45), Expect = 0.23,   Method: Compositional matrix adjust.
 Identities = 9/9 (100%), Positives = 9/9 (100%)

Query: 1   NFDEIDRAG 9
           NFDEIDRAG
Sbjct: 166 NFDEIDRAG 174


 Score = 21.9 bits (45), Expect = 0.23,   Method: Compositional matrix adjust.
 Identities = 9/9 (100%), Positives = 9/9 (100%)

Query: 1   NFDEIDRAG 9
           NFDEIDRAG
Sbjct: 181 NFDEIDRAG 189


 Score = 21.9 bits (45), Expect = 0.23,   Method: Compositional matrix adjust.
 Identities = 9/9 (100%), Positives = 9/9 (100%)

Query: 1   NFDEIDRAG 9
           NFDEIDRAG
Sbjct: 196 NFDEIDRAG 204


 Score = 21.9 bits (45), Expect = 0.23,   Method: Compositional matrix adjust.
 Identities = 9/9 (100%), Positives = 9/9 (100%)

Query: 1   NFDEIDRAG 9
           NFDEIDRAG
Sbjct: 211 NFDEIDRAG 219


 Score = 21.9 bits (45), Expect = 0.23,   Method: Compositional matrix adjust.
 Identities = 9/9 (100%), Positives = 9/9 (100%)

Query: 1   NFDEIDRAG 9
           NFDEIDRAG
Sbjct: 226 NFDEIDRAG 234


 Score = 21.9 bits (45), Expect = 0.23,   Method: Compositional matrix adjust.
 Identities = 9/9 (100%), Positives = 9/9 (100%)

Query: 1   NFDEIDRAG 9
           NFDEIDRAG
Sbjct: 241 NFDEIDRAG 249


 Score = 21.9 bits (45), Expect = 0.23,   Method: Compositional matrix adjust.
 Identities = 9/9 (100%), Positives = 9/9 (100%)

Query: 1   NFDEIDRAG 9
           NFDEIDRAG
Sbjct: 256 NFDEIDRAG 264


 Score = 21.9 bits (45), Expect = 0.23,   Method: Compositional matrix adjust.
 Identities = 9/9 (100%), Positives = 9/9 (100%)

Query: 1   NFDEIDRAG 9
           NFDEIDRAG
Sbjct: 271 NFDEIDRAG 279


 Score = 21.9 bits (45), Expect = 0.23,   Method: Compositional matrix adjust.
 Identities = 9/9 (100%), Positives = 9/9 (100%)

Query: 1   NFDEIDRAG 9
           NFDEIDRAG
Sbjct: 286 NFDEIDRAG 294


BLASTP 2.2.26 [Sep-21-2011]


Reference: Altschul, Stephen F., Thomas L. Madden, Alejandro A. Schaffer, 
Jinghui Zhang, Zheng Zhang, Webb Miller, and David J. Lipman (1997), 
"Gapped BLAST and PSI-BLAST: a new generation of protein database search
programs",  Nucleic Acids Res. 25:3389-3402.

Reference for compositional score matrix adjustment: Altschul, Stephen F., 
John C. Wootton, E. Michael Gertz, Richa Agarwala, Aleksandr Morgulis,
Alejandro A. Schaffer, and Yi-Kuo Yu (2005) "Protein database searches
using compositionally adjusted substitution matrices", FEBS J. 272:5101-5109.

Query= LvOrcokinin15
         (8 letters)

Database: /state/partition1/workspace/htdocs/173/omicshare/tools/Publi
c/data2/user/201804/03169b95f331372e8cde8461c7be3ca7//com50_0.fasta 
           2648 sequences; 1,102,136 total letters

Searching..................................................done


                                                                 Score    E
Sequences producing significant alignments:                      (bits) Value

XP_027227774.1 |cds_id rna-XM_027371973.1 |trans_id rna-XM_02737...    20   1.1  

>XP_027227774.1 |cds_id rna-XM_027371973.1 |trans_id
           rna-XM_027371973.1 |gene_id gene-LOC113819780
          Length = 316

 Score = 20.0 bits (40), Expect = 1.1,   Method: Compositional matrix adjust.
 Identities = 8/8 (100%), Positives = 8/8 (100%)

Query: 1   NFDEIDRA 8
           NFDEIDRA
Sbjct: 106 NFDEIDRA 113


 Score = 20.0 bits (40), Expect = 1.1,   Method: Compositional matrix adjust.
 Identities = 8/8 (100%), Positives = 8/8 (100%)

Query: 1   NFDEIDRA 8
           NFDEIDRA
Sbjct: 121 NFDEIDRA 128


 Score = 20.0 bits (40), Expect = 1.1,   Method: Compositional matrix adjust.
 Identities = 8/8 (100%), Positives = 8/8 (100%)

Query: 1   NFDEIDRA 8
           NFDEIDRA
Sbjct: 136 NFDEIDRA 143


 Score = 20.0 bits (40), Expect = 1.1,   Method: Compositional matrix adjust.
 Identities = 8/8 (100%), Positives = 8/8 (100%)

Query: 1   NFDEIDRA 8
           NFDEIDRA
Sbjct: 151 NFDEIDRA 158


 Score = 20.0 bits (40), Expect = 1.1,   Method: Compositional matrix adjust.
 Identities = 8/8 (100%), Positives = 8/8 (100%)

Query: 1   NFDEIDRA 8
           NFDEIDRA
Sbjct: 166 NFDEIDRA 173


 Score = 20.0 bits (40), Expect = 1.1,   Method: Compositional matrix adjust.
 Identities = 8/8 (100%), Positives = 8/8 (100%)

Query: 1   NFDEIDRA 8
           NFDEIDRA
Sbjct: 181 NFDEIDRA 188


 Score = 20.0 bits (40), Expect = 1.1,   Method: Compositional matrix adjust.
 Identities = 8/8 (100%), Positives = 8/8 (100%)

Query: 1   NFDEIDRA 8
           NFDEIDRA
Sbjct: 196 NFDEIDRA 203


 Score = 20.0 bits (40), Expect = 1.1,   Method: Compositional matrix adjust.
 Identities = 8/8 (100%), Positives = 8/8 (100%)

Query: 1   NFDEIDRA 8
           NFDEIDRA
Sbjct: 211 NFDEIDRA 218


 Score = 20.0 bits (40), Expect = 1.1,   Method: Compositional matrix adjust.
 Identities = 8/8 (100%), Positives = 8/8 (100%)

Query: 1   NFDEIDRA 8
           NFDEIDRA
Sbjct: 226 NFDEIDRA 233


 Score = 20.0 bits (40), Expect = 1.1,   Method: Compositional matrix adjust.
 Identities = 8/8 (100%), Positives = 8/8 (100%)

Query: 1   NFDEIDRA 8
           NFDEIDRA
Sbjct: 241 NFDEIDRA 248


 Score = 20.0 bits (40), Expect = 1.1,   Method: Compositional matrix adjust.
 Identities = 8/8 (100%), Positives = 8/8 (100%)

Query: 1   NFDEIDRA 8
           NFDEIDRA
Sbjct: 256 NFDEIDRA 263


 Score = 20.0 bits (40), Expect = 1.1,   Method: Compositional matrix adjust.
 Identities = 8/8 (100%), Positives = 8/8 (100%)

Query: 1   NFDEIDRA 8
           NFDEIDRA
Sbjct: 271 NFDEIDRA 278


 Score = 20.0 bits (40), Expect = 1.1,   Method: Compositional matrix adjust.
 Identities = 8/8 (100%), Positives = 8/8 (100%)

Query: 1   NFDEIDRA 8
           NFDEIDRA
Sbjct: 286 NFDEIDRA 293


BLASTP 2.2.26 [Sep-21-2011]


Reference: Altschul, Stephen F., Thomas L. Madden, Alejandro A. Schaffer, 
Jinghui Zhang, Zheng Zhang, Webb Miller, and David J. Lipman (1997), 
"Gapped BLAST and PSI-BLAST: a new generation of protein database search
programs",  Nucleic Acids Res. 25:3389-3402.

Reference for compositional score matrix adjustment: Altschul, Stephen F., 
John C. Wootton, E. Michael Gertz, Richa Agarwala, Aleksandr Morgulis,
Alejandro A. Schaffer, and Yi-Kuo Yu (2005) "Protein database searches
using compositionally adjusted substitution matrices", FEBS J. 272:5101-5109.

Query= LvOrcokinin16
         (10 letters)

Database: /state/partition1/workspace/htdocs/173/omicshare/tools/Publi
c/data2/user/201804/03169b95f331372e8cde8461c7be3ca7//com50_0.fasta 
           2648 sequences; 1,102,136 total letters

Searching..................................................done


                                                                 Score    E
Sequences producing significant alignments:                      (bits) Value

XP_027227774.1 |cds_id rna-XM_027371973.1 |trans_id rna-XM_02737...    21   0.72 

>XP_027227774.1 |cds_id rna-XM_027371973.1 |trans_id
           rna-XM_027371973.1 |gene_id gene-LOC113819780
          Length = 316

 Score = 20.8 bits (42), Expect = 0.72,   Method: Compositional matrix adjust.
 Identities = 8/10 (80%), Positives = 10/10 (100%)

Query: 1   DFDEIDRAGF 10
           +FDEIDRAG+
Sbjct: 286 NFDEIDRAGW 295


 Score = 20.0 bits (40), Expect = 1.1,   Method: Compositional matrix adjust.
 Identities = 8/9 (88%), Positives = 9/9 (100%)

Query: 1   DFDEIDRAG 9
           +FDEIDRAG
Sbjct: 106 NFDEIDRAG 114


 Score = 20.0 bits (40), Expect = 1.1,   Method: Compositional matrix adjust.
 Identities = 8/9 (88%), Positives = 9/9 (100%)

Query: 1   DFDEIDRAG 9
           +FDEIDRAG
Sbjct: 121 NFDEIDRAG 129


 Score = 20.0 bits (40), Expect = 1.1,   Method: Compositional matrix adjust.
 Identities = 8/9 (88%), Positives = 9/9 (100%)

Query: 1   DFDEIDRAG 9
           +FDEIDRAG
Sbjct: 136 NFDEIDRAG 144


 Score = 20.0 bits (40), Expect = 1.1,   Method: Compositional matrix adjust.
 Identities = 8/9 (88%), Positives = 9/9 (100%)

Query: 1   DFDEIDRAG 9
           +FDEIDRAG
Sbjct: 151 NFDEIDRAG 159


 Score = 20.0 bits (40), Expect = 1.1,   Method: Compositional matrix adjust.
 Identities = 8/9 (88%), Positives = 9/9 (100%)

Query: 1   DFDEIDRAG 9
           +FDEIDRAG
Sbjct: 166 NFDEIDRAG 174


 Score = 20.0 bits (40), Expect = 1.1,   Method: Compositional matrix adjust.
 Identities = 8/9 (88%), Positives = 9/9 (100%)

Query: 1   DFDEIDRAG 9
           +FDEIDRAG
Sbjct: 181 NFDEIDRAG 189


 Score = 20.0 bits (40), Expect = 1.1,   Method: Compositional matrix adjust.
 Identities = 8/9 (88%), Positives = 9/9 (100%)

Query: 1   DFDEIDRAG 9
           +FDEIDRAG
Sbjct: 196 NFDEIDRAG 204


 Score = 20.0 bits (40), Expect = 1.1,   Method: Compositional matrix adjust.
 Identities = 8/9 (88%), Positives = 9/9 (100%)

Query: 1   DFDEIDRAG 9
           +FDEIDRAG
Sbjct: 211 NFDEIDRAG 219


 Score = 20.0 bits (40), Expect = 1.1,   Method: Compositional matrix adjust.
 Identities = 8/9 (88%), Positives = 9/9 (100%)

Query: 1   DFDEIDRAG 9
           +FDEIDRAG
Sbjct: 226 NFDEIDRAG 234


 Score = 20.0 bits (40), Expect = 1.1,   Method: Compositional matrix adjust.
 Identities = 8/9 (88%), Positives = 9/9 (100%)

Query: 1   DFDEIDRAG 9
           +FDEIDRAG
Sbjct: 241 NFDEIDRAG 249


 Score = 20.0 bits (40), Expect = 1.1,   Method: Compositional matrix adjust.
 Identities = 8/9 (88%), Positives = 9/9 (100%)

Query: 1   DFDEIDRAG 9
           +FDEIDRAG
Sbjct: 256 NFDEIDRAG 264


 Score = 20.0 bits (40), Expect = 1.1,   Method: Compositional matrix adjust.
 Identities = 8/9 (88%), Positives = 9/9 (100%)

Query: 1   DFDEIDRAG 9
           +FDEIDRAG
Sbjct: 271 NFDEIDRAG 279


BLASTP 2.2.26 [Sep-21-2011]


Reference: Altschul, Stephen F., Thomas L. Madden, Alejandro A. Schaffer, 
Jinghui Zhang, Zheng Zhang, Webb Miller, and David J. Lipman (1997), 
"Gapped BLAST and PSI-BLAST: a new generation of protein database search
programs",  Nucleic Acids Res. 25:3389-3402.

Reference for compositional score matrix adjustment: Altschul, Stephen F., 
John C. Wootton, E. Michael Gertz, Richa Agarwala, Aleksandr Morgulis,
Alejandro A. Schaffer, and Yi-Kuo Yu (2005) "Protein database searches
using compositionally adjusted substitution matrices", FEBS J. 272:5101-5109.

Query= LvOrcokinin2
         (13 letters)

Database: /state/partition1/workspace/htdocs/173/omicshare/tools/Publi
c/data2/user/201804/03169b95f331372e8cde8461c7be3ca7//com50_0.fasta 
           2648 sequences; 1,102,136 total letters

Searching..................................................done


                                                                 Score    E
Sequences producing significant alignments:                      (bits) Value

XP_027227774.1 |cds_id rna-XM_027371973.1 |trans_id rna-XM_02737...    27   0.008

>XP_027227774.1 |cds_id rna-XM_027371973.1 |trans_id
           rna-XM_027371973.1 |gene_id gene-LOC113819780
          Length = 316

 Score = 26.6 bits (57), Expect = 0.008,   Method: Compositional matrix adjust.
 Identities = 11/13 (84%), Positives = 12/13 (92%)

Query: 1   NFDEIDRSGFGFA 13
           NFDEIDR+G GFA
Sbjct: 106 NFDEIDRAGMGFA 118


 Score = 26.6 bits (57), Expect = 0.008,   Method: Compositional matrix adjust.
 Identities = 11/13 (84%), Positives = 12/13 (92%)

Query: 1   NFDEIDRSGFGFA 13
           NFDEIDR+G GFA
Sbjct: 121 NFDEIDRAGMGFA 133


 Score = 26.6 bits (57), Expect = 0.008,   Method: Compositional matrix adjust.
 Identities = 11/13 (84%), Positives = 12/13 (92%)

Query: 1   NFDEIDRSGFGFA 13
           NFDEIDR+G GFA
Sbjct: 136 NFDEIDRAGMGFA 148


 Score = 26.6 bits (57), Expect = 0.008,   Method: Compositional matrix adjust.
 Identities = 11/13 (84%), Positives = 12/13 (92%)

Query: 1   NFDEIDRSGFGFA 13
           NFDEIDR+G GFA
Sbjct: 151 NFDEIDRAGMGFA 163


 Score = 26.6 bits (57), Expect = 0.008,   Method: Compositional matrix adjust.
 Identities = 11/13 (84%), Positives = 12/13 (92%)

Query: 1   NFDEIDRSGFGFA 13
           NFDEIDR+G GFA
Sbjct: 166 NFDEIDRAGMGFA 178


 Score = 26.6 bits (57), Expect = 0.008,   Method: Compositional matrix adjust.
 Identities = 11/13 (84%), Positives = 12/13 (92%)

Query: 1   NFDEIDRSGFGFA 13
           NFDEIDR+G GFA
Sbjct: 181 NFDEIDRAGMGFA 193


 Score = 26.6 bits (57), Expect = 0.008,   Method: Compositional matrix adjust.
 Identities = 11/13 (84%), Positives = 12/13 (92%)

Query: 1   NFDEIDRSGFGFA 13
           NFDEIDR+G GFA
Sbjct: 196 NFDEIDRAGMGFA 208


 Score = 26.6 bits (57), Expect = 0.008,   Method: Compositional matrix adjust.
 Identities = 11/13 (84%), Positives = 12/13 (92%)

Query: 1   NFDEIDRSGFGFA 13
           NFDEIDR+G GFA
Sbjct: 211 NFDEIDRAGMGFA 223


 Score = 26.6 bits (57), Expect = 0.008,   Method: Compositional matrix adjust.
 Identities = 11/13 (84%), Positives = 12/13 (92%)

Query: 1   NFDEIDRSGFGFA 13
           NFDEIDR+G GFA
Sbjct: 226 NFDEIDRAGMGFA 238


 Score = 26.6 bits (57), Expect = 0.008,   Method: Compositional matrix adjust.
 Identities = 11/13 (84%), Positives = 12/13 (92%)

Query: 1   NFDEIDRSGFGFA 13
           NFDEIDR+G GFA
Sbjct: 241 NFDEIDRAGMGFA 253


 Score = 26.6 bits (57), Expect = 0.008,   Method: Compositional matrix adjust.
 Identities = 11/13 (84%), Positives = 12/13 (92%)

Query: 1   NFDEIDRSGFGFA 13
           NFDEIDR+G GFA
Sbjct: 256 NFDEIDRAGMGFA 268


 Score = 26.6 bits (57), Expect = 0.008,   Method: Compositional matrix adjust.
 Identities = 11/13 (84%), Positives = 12/13 (92%)

Query: 1   NFDEIDRSGFGFA 13
           NFDEIDR+G GFA
Sbjct: 271 NFDEIDRAGMGFA 283


 Score = 21.6 bits (44), Expect = 0.44,   Method: Compositional matrix adjust.
 Identities = 8/10 (80%), Positives = 10/10 (100%)

Query: 1   NFDEIDRSGF 10
           NFDEIDR+G+
Sbjct: 286 NFDEIDRAGW 295


BLASTP 2.2.26 [Sep-21-2011]


Reference: Altschul, Stephen F., Thomas L. Madden, Alejandro A. Schaffer, 
Jinghui Zhang, Zheng Zhang, Webb Miller, and David J. Lipman (1997), 
"Gapped BLAST and PSI-BLAST: a new generation of protein database search
programs",  Nucleic Acids Res. 25:3389-3402.

Reference for compositional score matrix adjustment: Altschul, Stephen F., 
John C. Wootton, E. Michael Gertz, Richa Agarwala, Aleksandr Morgulis,
Alejandro A. Schaffer, and Yi-Kuo Yu (2005) "Protein database searches
using compositionally adjusted substitution matrices", FEBS J. 272:5101-5109.

Query= LvOrcokinin3
         (13 letters)

Database: /state/partition1/workspace/htdocs/173/omicshare/tools/Publi
c/data2/user/201804/03169b95f331372e8cde8461c7be3ca7//com50_0.fasta 
           2648 sequences; 1,102,136 total letters

Searching..................................................done


                                                                 Score    E
Sequences producing significant alignments:                      (bits) Value

XP_027227774.1 |cds_id rna-XM_027371973.1 |trans_id rna-XM_02737...    26   0.014

>XP_027227774.1 |cds_id rna-XM_027371973.1 |trans_id
           rna-XM_027371973.1 |gene_id gene-LOC113819780
          Length = 316

 Score = 25.8 bits (55), Expect = 0.014,   Method: Compositional matrix adjust.
 Identities = 11/12 (91%), Positives = 11/12 (91%)

Query: 1   NFDEIDRAGFGF 12
           NFDEIDRAG GF
Sbjct: 106 NFDEIDRAGMGF 117


 Score = 25.8 bits (55), Expect = 0.014,   Method: Compositional matrix adjust.
 Identities = 11/12 (91%), Positives = 11/12 (91%)

Query: 1   NFDEIDRAGFGF 12
           NFDEIDRAG GF
Sbjct: 121 NFDEIDRAGMGF 132


 Score = 25.8 bits (55), Expect = 0.014,   Method: Compositional matrix adjust.
 Identities = 11/12 (91%), Positives = 11/12 (91%)

Query: 1   NFDEIDRAGFGF 12
           NFDEIDRAG GF
Sbjct: 136 NFDEIDRAGMGF 147


 Score = 25.8 bits (55), Expect = 0.014,   Method: Compositional matrix adjust.
 Identities = 11/12 (91%), Positives = 11/12 (91%)

Query: 1   NFDEIDRAGFGF 12
           NFDEIDRAG GF
Sbjct: 151 NFDEIDRAGMGF 162


 Score = 25.8 bits (55), Expect = 0.014,   Method: Compositional matrix adjust.
 Identities = 11/12 (91%), Positives = 11/12 (91%)

Query: 1   NFDEIDRAGFGF 12
           NFDEIDRAG GF
Sbjct: 166 NFDEIDRAGMGF 177


 Score = 25.8 bits (55), Expect = 0.014,   Method: Compositional matrix adjust.
 Identities = 11/12 (91%), Positives = 11/12 (91%)

Query: 1   NFDEIDRAGFGF 12
           NFDEIDRAG GF
Sbjct: 181 NFDEIDRAGMGF 192


 Score = 25.8 bits (55), Expect = 0.014,   Method: Compositional matrix adjust.
 Identities = 11/12 (91%), Positives = 11/12 (91%)

Query: 1   NFDEIDRAGFGF 12
           NFDEIDRAG GF
Sbjct: 196 NFDEIDRAGMGF 207


 Score = 25.8 bits (55), Expect = 0.014,   Method: Compositional matrix adjust.
 Identities = 11/12 (91%), Positives = 11/12 (91%)

Query: 1   NFDEIDRAGFGF 12
           NFDEIDRAG GF
Sbjct: 211 NFDEIDRAGMGF 222


 Score = 25.8 bits (55), Expect = 0.014,   Method: Compositional matrix adjust.
 Identities = 11/12 (91%), Positives = 11/12 (91%)

Query: 1   NFDEIDRAGFGF 12
           NFDEIDRAG GF
Sbjct: 226 NFDEIDRAGMGF 237


 Score = 25.8 bits (55), Expect = 0.014,   Method: Compositional matrix adjust.
 Identities = 11/12 (91%), Positives = 11/12 (91%)

Query: 1   NFDEIDRAGFGF 12
           NFDEIDRAG GF
Sbjct: 241 NFDEIDRAGMGF 252


 Score = 25.8 bits (55), Expect = 0.014,   Method: Compositional matrix adjust.
 Identities = 11/12 (91%), Positives = 11/12 (91%)

Query: 1   NFDEIDRAGFGF 12
           NFDEIDRAG GF
Sbjct: 256 NFDEIDRAGMGF 267


 Score = 25.8 bits (55), Expect = 0.014,   Method: Compositional matrix adjust.
 Identities = 11/12 (91%), Positives = 11/12 (91%)

Query: 1   NFDEIDRAGFGF 12
           NFDEIDRAG GF
Sbjct: 271 NFDEIDRAGMGF 282


 Score = 22.3 bits (46), Expect = 0.22,   Method: Compositional matrix adjust.
 Identities = 9/10 (90%), Positives = 10/10 (100%)

Query: 1   NFDEIDRAGF 10
           NFDEIDRAG+
Sbjct: 286 NFDEIDRAGW 295


BLASTP 2.2.26 [Sep-21-2011]


Reference: Altschul, Stephen F., Thomas L. Madden, Alejandro A. Schaffer, 
Jinghui Zhang, Zheng Zhang, Webb Miller, and David J. Lipman (1997), 
"Gapped BLAST and PSI-BLAST: a new generation of protein database search
programs",  Nucleic Acids Res. 25:3389-3402.

Reference for compositional score matrix adjustment: Altschul, Stephen F., 
John C. Wootton, E. Michael Gertz, Richa Agarwala, Aleksandr Morgulis,
Alejandro A. Schaffer, and Yi-Kuo Yu (2005) "Protein database searches
using compositionally adjusted substitution matrices", FEBS J. 272:5101-5109.

Query= LvOrcokinin4
         (13 letters)

Database: /state/partition1/workspace/htdocs/173/omicshare/tools/Publi
c/data2/user/201804/03169b95f331372e8cde8461c7be3ca7//com50_0.fasta 
           2648 sequences; 1,102,136 total letters

Searching..................................................done


                                                                 Score    E
Sequences producing significant alignments:                      (bits) Value

XP_027227774.1 |cds_id rna-XM_027371973.1 |trans_id rna-XM_02737...    25   0.035

>XP_027227774.1 |cds_id rna-XM_027371973.1 |trans_id
           rna-XM_027371973.1 |gene_id gene-LOC113819780
          Length = 316

 Score = 24.6 bits (52), Expect = 0.035,   Method: Compositional matrix adjust.
 Identities = 10/12 (83%), Positives = 10/12 (83%)

Query: 1   NFDEIDRTGFGF 12
           NFDEIDR G GF
Sbjct: 106 NFDEIDRAGMGF 117


 Score = 24.6 bits (52), Expect = 0.035,   Method: Compositional matrix adjust.
 Identities = 10/12 (83%), Positives = 10/12 (83%)

Query: 1   NFDEIDRTGFGF 12
           NFDEIDR G GF
Sbjct: 121 NFDEIDRAGMGF 132


 Score = 24.6 bits (52), Expect = 0.035,   Method: Compositional matrix adjust.
 Identities = 10/12 (83%), Positives = 10/12 (83%)

Query: 1   NFDEIDRTGFGF 12
           NFDEIDR G GF
Sbjct: 136 NFDEIDRAGMGF 147


 Score = 24.6 bits (52), Expect = 0.035,   Method: Compositional matrix adjust.
 Identities = 10/12 (83%), Positives = 10/12 (83%)

Query: 1   NFDEIDRTGFGF 12
           NFDEIDR G GF
Sbjct: 151 NFDEIDRAGMGF 162


 Score = 24.6 bits (52), Expect = 0.035,   Method: Compositional matrix adjust.
 Identities = 10/12 (83%), Positives = 10/12 (83%)

Query: 1   NFDEIDRTGFGF 12
           NFDEIDR G GF
Sbjct: 166 NFDEIDRAGMGF 177


 Score = 24.6 bits (52), Expect = 0.035,   Method: Compositional matrix adjust.
 Identities = 10/12 (83%), Positives = 10/12 (83%)

Query: 1   NFDEIDRTGFGF 12
           NFDEIDR G GF
Sbjct: 181 NFDEIDRAGMGF 192


 Score = 24.6 bits (52), Expect = 0.035,   Method: Compositional matrix adjust.
 Identities = 10/12 (83%), Positives = 10/12 (83%)

Query: 1   NFDEIDRTGFGF 12
           NFDEIDR G GF
Sbjct: 196 NFDEIDRAGMGF 207


 Score = 24.6 bits (52), Expect = 0.035,   Method: Compositional matrix adjust.
 Identities = 10/12 (83%), Positives = 10/12 (83%)

Query: 1   NFDEIDRTGFGF 12
           NFDEIDR G GF
Sbjct: 211 NFDEIDRAGMGF 222


 Score = 24.6 bits (52), Expect = 0.035,   Method: Compositional matrix adjust.
 Identities = 10/12 (83%), Positives = 10/12 (83%)

Query: 1   NFDEIDRTGFGF 12
           NFDEIDR G GF
Sbjct: 226 NFDEIDRAGMGF 237


 Score = 24.6 bits (52), Expect = 0.035,   Method: Compositional matrix adjust.
 Identities = 10/12 (83%), Positives = 10/12 (83%)

Query: 1   NFDEIDRTGFGF 12
           NFDEIDR G GF
Sbjct: 241 NFDEIDRAGMGF 252


 Score = 24.6 bits (52), Expect = 0.035,   Method: Compositional matrix adjust.
 Identities = 10/12 (83%), Positives = 10/12 (83%)

Query: 1   NFDEIDRTGFGF 12
           NFDEIDR G GF
Sbjct: 256 NFDEIDRAGMGF 267


 Score = 24.6 bits (52), Expect = 0.035,   Method: Compositional matrix adjust.
 Identities = 10/12 (83%), Positives = 10/12 (83%)

Query: 1   NFDEIDRTGFGF 12
           NFDEIDR G GF
Sbjct: 271 NFDEIDRAGMGF 282


 Score = 21.2 bits (43), Expect = 0.54,   Method: Compositional matrix adjust.
 Identities = 8/11 (72%), Positives = 9/11 (81%)

Query: 1   NFDEIDRTGFG 11
           NFDEIDR G+ 
Sbjct: 286 NFDEIDRAGWA 296


BLASTP 2.2.26 [Sep-21-2011]


Reference: Altschul, Stephen F., Thomas L. Madden, Alejandro A. Schaffer, 
Jinghui Zhang, Zheng Zhang, Webb Miller, and David J. Lipman (1997), 
"Gapped BLAST and PSI-BLAST: a new generation of protein database search
programs",  Nucleic Acids Res. 25:3389-3402.

Reference for compositional score matrix adjustment: Altschul, Stephen F., 
John C. Wootton, E. Michael Gertz, Richa Agarwala, Aleksandr Morgulis,
Alejandro A. Schaffer, and Yi-Kuo Yu (2005) "Protein database searches
using compositionally adjusted substitution matrices", FEBS J. 272:5101-5109.

Query= LvOrcokinin5
         (13 letters)

Database: /state/partition1/workspace/htdocs/173/omicshare/tools/Publi
c/data2/user/201804/03169b95f331372e8cde8461c7be3ca7//com50_0.fasta 
           2648 sequences; 1,102,136 total letters

Searching..................................................done


                                                                 Score    E
Sequences producing significant alignments:                      (bits) Value

XP_027227774.1 |cds_id rna-XM_027371973.1 |trans_id rna-XM_02737...    25   0.029

>XP_027227774.1 |cds_id rna-XM_027371973.1 |trans_id
           rna-XM_027371973.1 |gene_id gene-LOC113819780
          Length = 316

 Score = 25.0 bits (53), Expect = 0.029,   Method: Compositional matrix adjust.
 Identities = 10/12 (83%), Positives = 11/12 (91%)

Query: 1   NFDEIDRSGFGF 12
           NFDEIDR+G GF
Sbjct: 106 NFDEIDRAGMGF 117


 Score = 25.0 bits (53), Expect = 0.029,   Method: Compositional matrix adjust.
 Identities = 10/12 (83%), Positives = 11/12 (91%)

Query: 1   NFDEIDRSGFGF 12
           NFDEIDR+G GF
Sbjct: 121 NFDEIDRAGMGF 132


 Score = 25.0 bits (53), Expect = 0.029,   Method: Compositional matrix adjust.
 Identities = 10/12 (83%), Positives = 11/12 (91%)

Query: 1   NFDEIDRSGFGF 12
           NFDEIDR+G GF
Sbjct: 136 NFDEIDRAGMGF 147


 Score = 25.0 bits (53), Expect = 0.029,   Method: Compositional matrix adjust.
 Identities = 10/12 (83%), Positives = 11/12 (91%)

Query: 1   NFDEIDRSGFGF 12
           NFDEIDR+G GF
Sbjct: 151 NFDEIDRAGMGF 162


 Score = 25.0 bits (53), Expect = 0.029,   Method: Compositional matrix adjust.
 Identities = 10/12 (83%), Positives = 11/12 (91%)

Query: 1   NFDEIDRSGFGF 12
           NFDEIDR+G GF
Sbjct: 166 NFDEIDRAGMGF 177


 Score = 25.0 bits (53), Expect = 0.029,   Method: Compositional matrix adjust.
 Identities = 10/12 (83%), Positives = 11/12 (91%)

Query: 1   NFDEIDRSGFGF 12
           NFDEIDR+G GF
Sbjct: 181 NFDEIDRAGMGF 192


 Score = 25.0 bits (53), Expect = 0.029,   Method: Compositional matrix adjust.
 Identities = 10/12 (83%), Positives = 11/12 (91%)

Query: 1   NFDEIDRSGFGF 12
           NFDEIDR+G GF
Sbjct: 196 NFDEIDRAGMGF 207


 Score = 25.0 bits (53), Expect = 0.029,   Method: Compositional matrix adjust.
 Identities = 10/12 (83%), Positives = 11/12 (91%)

Query: 1   NFDEIDRSGFGF 12
           NFDEIDR+G GF
Sbjct: 211 NFDEIDRAGMGF 222


 Score = 25.0 bits (53), Expect = 0.029,   Method: Compositional matrix adjust.
 Identities = 10/12 (83%), Positives = 11/12 (91%)

Query: 1   NFDEIDRSGFGF 12
           NFDEIDR+G GF
Sbjct: 226 NFDEIDRAGMGF 237


 Score = 25.0 bits (53), Expect = 0.029,   Method: Compositional matrix adjust.
 Identities = 10/12 (83%), Positives = 11/12 (91%)

Query: 1   NFDEIDRSGFGF 12
           NFDEIDR+G GF
Sbjct: 241 NFDEIDRAGMGF 252


 Score = 25.0 bits (53), Expect = 0.029,   Method: Compositional matrix adjust.
 Identities = 10/12 (83%), Positives = 11/12 (91%)

Query: 1   NFDEIDRSGFGF 12
           NFDEIDR+G GF
Sbjct: 256 NFDEIDRAGMGF 267


 Score = 25.0 bits (53), Expect = 0.029,   Method: Compositional matrix adjust.
 Identities = 10/12 (83%), Positives = 11/12 (91%)

Query: 1   NFDEIDRSGFGF 12
           NFDEIDR+G GF
Sbjct: 271 NFDEIDRAGMGF 282


 Score = 21.6 bits (44), Expect = 0.44,   Method: Compositional matrix adjust.
 Identities = 8/11 (72%), Positives = 10/11 (90%)

Query: 1   NFDEIDRSGFG 11
           NFDEIDR+G+ 
Sbjct: 286 NFDEIDRAGWA 296


BLASTP 2.2.26 [Sep-21-2011]


Reference: Altschul, Stephen F., Thomas L. Madden, Alejandro A. Schaffer, 
Jinghui Zhang, Zheng Zhang, Webb Miller, and David J. Lipman (1997), 
"Gapped BLAST and PSI-BLAST: a new generation of protein database search
programs",  Nucleic Acids Res. 25:3389-3402.

Reference for compositional score matrix adjustment: Altschul, Stephen F., 
John C. Wootton, E. Michael Gertz, Richa Agarwala, Aleksandr Morgulis,
Alejandro A. Schaffer, and Yi-Kuo Yu (2005) "Protein database searches
using compositionally adjusted substitution matrices", FEBS J. 272:5101-5109.

Query= LvOrcokinin6
         (13 letters)

Database: /state/partition1/workspace/htdocs/173/omicshare/tools/Publi
c/data2/user/201804/03169b95f331372e8cde8461c7be3ca7//com50_0.fasta 
           2648 sequences; 1,102,136 total letters

Searching..................................................done


                                                                 Score    E
Sequences producing significant alignments:                      (bits) Value

XP_027227774.1 |cds_id rna-XM_027371973.1 |trans_id rna-XM_02737...    26   0.012

>XP_027227774.1 |cds_id rna-XM_027371973.1 |trans_id
           rna-XM_027371973.1 |gene_id gene-LOC113819780
          Length = 316

 Score = 25.8 bits (55), Expect = 0.012,   Method: Compositional matrix adjust.
 Identities = 11/12 (91%), Positives = 11/12 (91%)

Query: 1   NFDEIDRAGFGF 12
           NFDEIDRAG GF
Sbjct: 106 NFDEIDRAGMGF 117


 Score = 25.8 bits (55), Expect = 0.012,   Method: Compositional matrix adjust.
 Identities = 11/12 (91%), Positives = 11/12 (91%)

Query: 1   NFDEIDRAGFGF 12
           NFDEIDRAG GF
Sbjct: 121 NFDEIDRAGMGF 132


 Score = 25.8 bits (55), Expect = 0.012,   Method: Compositional matrix adjust.
 Identities = 11/12 (91%), Positives = 11/12 (91%)

Query: 1   NFDEIDRAGFGF 12
           NFDEIDRAG GF
Sbjct: 136 NFDEIDRAGMGF 147


 Score = 25.8 bits (55), Expect = 0.012,   Method: Compositional matrix adjust.
 Identities = 11/12 (91%), Positives = 11/12 (91%)

Query: 1   NFDEIDRAGFGF 12
           NFDEIDRAG GF
Sbjct: 151 NFDEIDRAGMGF 162


 Score = 25.8 bits (55), Expect = 0.012,   Method: Compositional matrix adjust.
 Identities = 11/12 (91%), Positives = 11/12 (91%)

Query: 1   NFDEIDRAGFGF 12
           NFDEIDRAG GF
Sbjct: 166 NFDEIDRAGMGF 177


 Score = 25.8 bits (55), Expect = 0.012,   Method: Compositional matrix adjust.
 Identities = 11/12 (91%), Positives = 11/12 (91%)

Query: 1   NFDEIDRAGFGF 12
           NFDEIDRAG GF
Sbjct: 181 NFDEIDRAGMGF 192


 Score = 25.8 bits (55), Expect = 0.012,   Method: Compositional matrix adjust.
 Identities = 11/12 (91%), Positives = 11/12 (91%)

Query: 1   NFDEIDRAGFGF 12
           NFDEIDRAG GF
Sbjct: 196 NFDEIDRAGMGF 207


 Score = 25.8 bits (55), Expect = 0.012,   Method: Compositional matrix adjust.
 Identities = 11/12 (91%), Positives = 11/12 (91%)

Query: 1   NFDEIDRAGFGF 12
           NFDEIDRAG GF
Sbjct: 211 NFDEIDRAGMGF 222


 Score = 25.8 bits (55), Expect = 0.012,   Method: Compositional matrix adjust.
 Identities = 11/12 (91%), Positives = 11/12 (91%)

Query: 1   NFDEIDRAGFGF 12
           NFDEIDRAG GF
Sbjct: 226 NFDEIDRAGMGF 237


 Score = 25.8 bits (55), Expect = 0.012,   Method: Compositional matrix adjust.
 Identities = 11/12 (91%), Positives = 11/12 (91%)

Query: 1   NFDEIDRAGFGF 12
           NFDEIDRAG GF
Sbjct: 241 NFDEIDRAGMGF 252


 Score = 25.8 bits (55), Expect = 0.012,   Method: Compositional matrix adjust.
 Identities = 11/12 (91%), Positives = 11/12 (91%)

Query: 1   NFDEIDRAGFGF 12
           NFDEIDRAG GF
Sbjct: 256 NFDEIDRAGMGF 267


 Score = 25.8 bits (55), Expect = 0.012,   Method: Compositional matrix adjust.
 Identities = 11/12 (91%), Positives = 11/12 (91%)

Query: 1   NFDEIDRAGFGF 12
           NFDEIDRAG GF
Sbjct: 271 NFDEIDRAGMGF 282


 Score = 23.5 bits (49), Expect = 0.089,   Method: Compositional matrix adjust.
 Identities = 10/13 (76%), Positives = 11/13 (84%)

Query: 1   NFDEIDRAGFGFL 13
           NFDEIDRAG+  L
Sbjct: 286 NFDEIDRAGWASL 298


BLASTP 2.2.26 [Sep-21-2011]


Reference: Altschul, Stephen F., Thomas L. Madden, Alejandro A. Schaffer, 
Jinghui Zhang, Zheng Zhang, Webb Miller, and David J. Lipman (1997), 
"Gapped BLAST and PSI-BLAST: a new generation of protein database search
programs",  Nucleic Acids Res. 25:3389-3402.

Reference for compositional score matrix adjustment: Altschul, Stephen F., 
John C. Wootton, E. Michael Gertz, Richa Agarwala, Aleksandr Morgulis,
Alejandro A. Schaffer, and Yi-Kuo Yu (2005) "Protein database searches
using compositionally adjusted substitution matrices", FEBS J. 272:5101-5109.

Query= LvOrcokinin7
         (12 letters)

Database: /state/partition1/workspace/htdocs/173/omicshare/tools/Publi
c/data2/user/201804/03169b95f331372e8cde8461c7be3ca7//com50_0.fasta 
           2648 sequences; 1,102,136 total letters

Searching..................................................done


                                                                 Score    E
Sequences producing significant alignments:                      (bits) Value

XP_027227774.1 |cds_id rna-XM_027371973.1 |trans_id rna-XM_02737...    28   0.002

>XP_027227774.1 |cds_id rna-XM_027371973.1 |trans_id
           rna-XM_027371973.1 |gene_id gene-LOC113819780
          Length = 316

 Score = 28.1 bits (61), Expect = 0.002,   Method: Compositional matrix adjust.
 Identities = 12/12 (100%), Positives = 12/12 (100%)

Query: 1   NFDEIDRAGMGF 12
           NFDEIDRAGMGF
Sbjct: 106 NFDEIDRAGMGF 117


 Score = 28.1 bits (61), Expect = 0.002,   Method: Compositional matrix adjust.
 Identities = 12/12 (100%), Positives = 12/12 (100%)

Query: 1   NFDEIDRAGMGF 12
           NFDEIDRAGMGF
Sbjct: 121 NFDEIDRAGMGF 132


 Score = 28.1 bits (61), Expect = 0.002,   Method: Compositional matrix adjust.
 Identities = 12/12 (100%), Positives = 12/12 (100%)

Query: 1   NFDEIDRAGMGF 12
           NFDEIDRAGMGF
Sbjct: 136 NFDEIDRAGMGF 147


 Score = 28.1 bits (61), Expect = 0.002,   Method: Compositional matrix adjust.
 Identities = 12/12 (100%), Positives = 12/12 (100%)

Query: 1   NFDEIDRAGMGF 12
           NFDEIDRAGMGF
Sbjct: 151 NFDEIDRAGMGF 162


 Score = 28.1 bits (61), Expect = 0.002,   Method: Compositional matrix adjust.
 Identities = 12/12 (100%), Positives = 12/12 (100%)

Query: 1   NFDEIDRAGMGF 12
           NFDEIDRAGMGF
Sbjct: 166 NFDEIDRAGMGF 177


 Score = 28.1 bits (61), Expect = 0.002,   Method: Compositional matrix adjust.
 Identities = 12/12 (100%), Positives = 12/12 (100%)

Query: 1   NFDEIDRAGMGF 12
           NFDEIDRAGMGF
Sbjct: 181 NFDEIDRAGMGF 192


 Score = 28.1 bits (61), Expect = 0.002,   Method: Compositional matrix adjust.
 Identities = 12/12 (100%), Positives = 12/12 (100%)

Query: 1   NFDEIDRAGMGF 12
           NFDEIDRAGMGF
Sbjct: 196 NFDEIDRAGMGF 207


 Score = 28.1 bits (61), Expect = 0.002,   Method: Compositional matrix adjust.
 Identities = 12/12 (100%), Positives = 12/12 (100%)

Query: 1   NFDEIDRAGMGF 12
           NFDEIDRAGMGF
Sbjct: 211 NFDEIDRAGMGF 222


 Score = 28.1 bits (61), Expect = 0.002,   Method: Compositional matrix adjust.
 Identities = 12/12 (100%), Positives = 12/12 (100%)

Query: 1   NFDEIDRAGMGF 12
           NFDEIDRAGMGF
Sbjct: 226 NFDEIDRAGMGF 237


 Score = 28.1 bits (61), Expect = 0.002,   Method: Compositional matrix adjust.
 Identities = 12/12 (100%), Positives = 12/12 (100%)

Query: 1   NFDEIDRAGMGF 12
           NFDEIDRAGMGF
Sbjct: 241 NFDEIDRAGMGF 252


 Score = 28.1 bits (61), Expect = 0.002,   Method: Compositional matrix adjust.
 Identities = 12/12 (100%), Positives = 12/12 (100%)

Query: 1   NFDEIDRAGMGF 12
           NFDEIDRAGMGF
Sbjct: 256 NFDEIDRAGMGF 267


 Score = 28.1 bits (61), Expect = 0.002,   Method: Compositional matrix adjust.
 Identities = 12/12 (100%), Positives = 12/12 (100%)

Query: 1   NFDEIDRAGMGF 12
           NFDEIDRAGMGF
Sbjct: 271 NFDEIDRAGMGF 282


 Score = 21.9 bits (45), Expect = 0.29,   Method: Compositional matrix adjust.
 Identities = 9/9 (100%), Positives = 9/9 (100%)

Query: 1   NFDEIDRAG 9
           NFDEIDRAG
Sbjct: 286 NFDEIDRAG 294


BLASTP 2.2.26 [Sep-21-2011]


Reference: Altschul, Stephen F., Thomas L. Madden, Alejandro A. Schaffer, 
Jinghui Zhang, Zheng Zhang, Webb Miller, and David J. Lipman (1997), 
"Gapped BLAST and PSI-BLAST: a new generation of protein database search
programs",  Nucleic Acids Res. 25:3389-3402.

Reference for compositional score matrix adjustment: Altschul, Stephen F., 
John C. Wootton, E. Michael Gertz, Richa Agarwala, Aleksandr Morgulis,
Alejandro A. Schaffer, and Yi-Kuo Yu (2005) "Protein database searches
using compositionally adjusted substitution matrices", FEBS J. 272:5101-5109.

Query= LvOrcokinin8
         (12 letters)

Database: /state/partition1/workspace/htdocs/173/omicshare/tools/Publi
c/data2/user/201804/03169b95f331372e8cde8461c7be3ca7//com50_0.fasta 
           2648 sequences; 1,102,136 total letters

Searching..................................................done


                                                                 Score    E
Sequences producing significant alignments:                      (bits) Value

XP_027227774.1 |cds_id rna-XM_027371973.1 |trans_id rna-XM_02737...    27   0.004

>XP_027227774.1 |cds_id rna-XM_027371973.1 |trans_id
           rna-XM_027371973.1 |gene_id gene-LOC113819780
          Length = 316

 Score = 27.3 bits (59), Expect = 0.004,   Method: Compositional matrix adjust.
 Identities = 12/12 (100%), Positives = 12/12 (100%)

Query: 1   FDEIDRAGMGFA 12
           FDEIDRAGMGFA
Sbjct: 107 FDEIDRAGMGFA 118


 Score = 27.3 bits (59), Expect = 0.004,   Method: Compositional matrix adjust.
 Identities = 12/12 (100%), Positives = 12/12 (100%)

Query: 1   FDEIDRAGMGFA 12
           FDEIDRAGMGFA
Sbjct: 122 FDEIDRAGMGFA 133


 Score = 27.3 bits (59), Expect = 0.004,   Method: Compositional matrix adjust.
 Identities = 12/12 (100%), Positives = 12/12 (100%)

Query: 1   FDEIDRAGMGFA 12
           FDEIDRAGMGFA
Sbjct: 137 FDEIDRAGMGFA 148


 Score = 27.3 bits (59), Expect = 0.004,   Method: Compositional matrix adjust.
 Identities = 12/12 (100%), Positives = 12/12 (100%)

Query: 1   FDEIDRAGMGFA 12
           FDEIDRAGMGFA
Sbjct: 152 FDEIDRAGMGFA 163


 Score = 27.3 bits (59), Expect = 0.004,   Method: Compositional matrix adjust.
 Identities = 12/12 (100%), Positives = 12/12 (100%)

Query: 1   FDEIDRAGMGFA 12
           FDEIDRAGMGFA
Sbjct: 167 FDEIDRAGMGFA 178


 Score = 27.3 bits (59), Expect = 0.004,   Method: Compositional matrix adjust.
 Identities = 12/12 (100%), Positives = 12/12 (100%)

Query: 1   FDEIDRAGMGFA 12
           FDEIDRAGMGFA
Sbjct: 182 FDEIDRAGMGFA 193


 Score = 27.3 bits (59), Expect = 0.004,   Method: Compositional matrix adjust.
 Identities = 12/12 (100%), Positives = 12/12 (100%)

Query: 1   FDEIDRAGMGFA 12
           FDEIDRAGMGFA
Sbjct: 197 FDEIDRAGMGFA 208


 Score = 27.3 bits (59), Expect = 0.004,   Method: Compositional matrix adjust.
 Identities = 12/12 (100%), Positives = 12/12 (100%)

Query: 1   FDEIDRAGMGFA 12
           FDEIDRAGMGFA
Sbjct: 212 FDEIDRAGMGFA 223


 Score = 27.3 bits (59), Expect = 0.004,   Method: Compositional matrix adjust.
 Identities = 12/12 (100%), Positives = 12/12 (100%)

Query: 1   FDEIDRAGMGFA 12
           FDEIDRAGMGFA
Sbjct: 227 FDEIDRAGMGFA 238


 Score = 27.3 bits (59), Expect = 0.004,   Method: Compositional matrix adjust.
 Identities = 12/12 (100%), Positives = 12/12 (100%)

Query: 1   FDEIDRAGMGFA 12
           FDEIDRAGMGFA
Sbjct: 242 FDEIDRAGMGFA 253


 Score = 27.3 bits (59), Expect = 0.004,   Method: Compositional matrix adjust.
 Identities = 12/12 (100%), Positives = 12/12 (100%)

Query: 1   FDEIDRAGMGFA 12
           FDEIDRAGMGFA
Sbjct: 257 FDEIDRAGMGFA 268


 Score = 27.3 bits (59), Expect = 0.004,   Method: Compositional matrix adjust.
 Identities = 12/12 (100%), Positives = 12/12 (100%)

Query: 1   FDEIDRAGMGFA 12
           FDEIDRAGMGFA
Sbjct: 272 FDEIDRAGMGFA 283


 Score = 19.6 bits (39), Expect = 1.6,   Method: Compositional matrix adjust.
 Identities = 8/8 (100%), Positives = 8/8 (100%)

Query: 1   FDEIDRAG 8
           FDEIDRAG
Sbjct: 287 FDEIDRAG 294


BLASTP 2.2.26 [Sep-21-2011]


Reference: Altschul, Stephen F., Thomas L. Madden, Alejandro A. Schaffer, 
Jinghui Zhang, Zheng Zhang, Webb Miller, and David J. Lipman (1997), 
"Gapped BLAST and PSI-BLAST: a new generation of protein database search
programs",  Nucleic Acids Res. 25:3389-3402.

Reference for compositional score matrix adjustment: Altschul, Stephen F., 
John C. Wootton, E. Michael Gertz, Richa Agarwala, Aleksandr Morgulis,
Alejandro A. Schaffer, and Yi-Kuo Yu (2005) "Protein database searches
using compositionally adjusted substitution matrices", FEBS J. 272:5101-5109.

Query= LvOrcokinin9
         (11 letters)

Database: /state/partition1/workspace/htdocs/173/omicshare/tools/Publi
c/data2/user/201804/03169b95f331372e8cde8461c7be3ca7//com50_0.fasta 
           2648 sequences; 1,102,136 total letters

Searching..................................................done


                                                                 Score    E
Sequences producing significant alignments:                      (bits) Value

XP_027227774.1 |cds_id rna-XM_027371973.1 |trans_id rna-XM_02737...    23   0.13 

>XP_027227774.1 |cds_id rna-XM_027371973.1 |trans_id
           rna-XM_027371973.1 |gene_id gene-LOC113819780
          Length = 316

 Score = 22.7 bits (47), Expect = 0.13,   Method: Compositional matrix adjust.
 Identities = 9/11 (81%), Positives = 10/11 (90%)

Query: 1   NFDEIDRSGFG 11
           NFDEIDR+G G
Sbjct: 106 NFDEIDRAGMG 116


 Score = 22.7 bits (47), Expect = 0.13,   Method: Compositional matrix adjust.
 Identities = 9/11 (81%), Positives = 10/11 (90%)

Query: 1   NFDEIDRSGFG 11
           NFDEIDR+G G
Sbjct: 121 NFDEIDRAGMG 131


 Score = 22.7 bits (47), Expect = 0.13,   Method: Compositional matrix adjust.
 Identities = 9/11 (81%), Positives = 10/11 (90%)

Query: 1   NFDEIDRSGFG 11
           NFDEIDR+G G
Sbjct: 136 NFDEIDRAGMG 146


 Score = 22.7 bits (47), Expect = 0.13,   Method: Compositional matrix adjust.
 Identities = 9/11 (81%), Positives = 10/11 (90%)

Query: 1   NFDEIDRSGFG 11
           NFDEIDR+G G
Sbjct: 151 NFDEIDRAGMG 161


 Score = 22.7 bits (47), Expect = 0.13,   Method: Compositional matrix adjust.
 Identities = 9/11 (81%), Positives = 10/11 (90%)

Query: 1   NFDEIDRSGFG 11
           NFDEIDR+G G
Sbjct: 166 NFDEIDRAGMG 176


 Score = 22.7 bits (47), Expect = 0.13,   Method: Compositional matrix adjust.
 Identities = 9/11 (81%), Positives = 10/11 (90%)

Query: 1   NFDEIDRSGFG 11
           NFDEIDR+G G
Sbjct: 181 NFDEIDRAGMG 191


 Score = 22.7 bits (47), Expect = 0.13,   Method: Compositional matrix adjust.
 Identities = 9/11 (81%), Positives = 10/11 (90%)

Query: 1   NFDEIDRSGFG 11
           NFDEIDR+G G
Sbjct: 196 NFDEIDRAGMG 206


 Score = 22.7 bits (47), Expect = 0.13,   Method: Compositional matrix adjust.
 Identities = 9/11 (81%), Positives = 10/11 (90%)

Query: 1   NFDEIDRSGFG 11
           NFDEIDR+G G
Sbjct: 211 NFDEIDRAGMG 221


 Score = 22.7 bits (47), Expect = 0.13,   Method: Compositional matrix adjust.
 Identities = 9/11 (81%), Positives = 10/11 (90%)

Query: 1   NFDEIDRSGFG 11
           NFDEIDR+G G
Sbjct: 226 NFDEIDRAGMG 236


 Score = 22.7 bits (47), Expect = 0.13,   Method: Compositional matrix adjust.
 Identities = 9/11 (81%), Positives = 10/11 (90%)

Query: 1   NFDEIDRSGFG 11
           NFDEIDR+G G
Sbjct: 241 NFDEIDRAGMG 251


 Score = 22.7 bits (47), Expect = 0.13,   Method: Compositional matrix adjust.
 Identities = 9/11 (81%), Positives = 10/11 (90%)

Query: 1   NFDEIDRSGFG 11
           NFDEIDR+G G
Sbjct: 256 NFDEIDRAGMG 266


 Score = 22.7 bits (47), Expect = 0.13,   Method: Compositional matrix adjust.
 Identities = 9/11 (81%), Positives = 10/11 (90%)

Query: 1   NFDEIDRSGFG 11
           NFDEIDR+G G
Sbjct: 271 NFDEIDRAGMG 281


 Score = 21.6 bits (44), Expect = 0.38,   Method: Compositional matrix adjust.
 Identities = 8/11 (72%), Positives = 10/11 (90%)

Query: 1   NFDEIDRSGFG 11
           NFDEIDR+G+ 
Sbjct: 286 NFDEIDRAGWA 296


BLASTP 2.2.26 [Sep-21-2011]


Reference: Altschul, Stephen F., Thomas L. Madden, Alejandro A. Schaffer, 
Jinghui Zhang, Zheng Zhang, Webb Miller, and David J. Lipman (1997), 
"Gapped BLAST and PSI-BLAST: a new generation of protein database search
programs",  Nucleic Acids Res. 25:3389-3402.

Reference for compositional score matrix adjustment: Altschul, Stephen F., 
John C. Wootton, E. Michael Gertz, Richa Agarwala, Aleksandr Morgulis,
Alejandro A. Schaffer, and Yi-Kuo Yu (2005) "Protein database searches
using compositionally adjusted substitution matrices", FEBS J. 272:5101-5109.

Query= LvOrcomyotropin
         (8 letters)

Database: /state/partition1/workspace/htdocs/173/omicshare/tools/Publi
c/data2/user/201804/03169b95f331372e8cde8461c7be3ca7//com50_0.fasta 
           2648 sequences; 1,102,136 total letters

Searching..................................................done


                                                                 Score    E
Sequences producing significant alignments:                      (bits) Value

XP_027227774.1 |cds_id rna-XM_027371973.1 |trans_id rna-XM_02737...    19   1.6  

>XP_027227774.1 |cds_id rna-XM_027371973.1 |trans_id
          rna-XM_027371973.1 |gene_id gene-LOC113819780
          Length = 316

 Score = 19.2 bits (38), Expect = 1.6,   Method: Compositional matrix adjust.
 Identities = 8/8 (100%), Positives = 8/8 (100%)

Query: 1  FDAFTTGF 8
          FDAFTTGF
Sbjct: 78 FDAFTTGF 85


BLASTP 2.2.26 [Sep-21-2011]


Reference: Altschul, Stephen F., Thomas L. Madden, Alejandro A. Schaffer, 
Jinghui Zhang, Zheng Zhang, Webb Miller, and David J. Lipman (1997), 
"Gapped BLAST and PSI-BLAST: a new generation of protein database search
programs",  Nucleic Acids Res. 25:3389-3402.

Reference for compositional score matrix adjustment: Altschul, Stephen F., 
John C. Wootton, E. Michael Gertz, Richa Agarwala, Aleksandr Morgulis,
Alejandro A. Schaffer, and Yi-Kuo Yu (2005) "Protein database searches
using compositionally adjusted substitution matrices", FEBS J. 272:5101-5109.

Query= LvProctolin
         (5 letters)

Database: /state/partition1/workspace/htdocs/173/omicshare/tools/Publi
c/data2/user/201804/03169b95f331372e8cde8461c7be3ca7//com50_0.fasta 
           2648 sequences; 1,102,136 total letters

Searching..................................................done

 ***** No hits found ******


BLASTP 2.2.26 [Sep-21-2011]


Reference: Altschul, Stephen F., Thomas L. Madden, Alejandro A. Schaffer, 
Jinghui Zhang, Zheng Zhang, Webb Miller, and David J. Lipman (1997), 
"Gapped BLAST and PSI-BLAST: a new generation of protein database search
programs",  Nucleic Acids Res. 25:3389-3402.

Reference for compositional score matrix adjustment: Altschul, Stephen F., 
John C. Wootton, E. Michael Gertz, Richa Agarwala, Aleksandr Morgulis,
Alejandro A. Schaffer, and Yi-Kuo Yu (2005) "Protein database searches
using compositionally adjusted substitution matrices", FEBS J. 272:5101-5109.

Query= LvPyrokinin1
         (8 letters)

Database: /state/partition1/workspace/htdocs/173/omicshare/tools/Publi
c/data2/user/201804/03169b95f331372e8cde8461c7be3ca7//com50_0.fasta 
           2648 sequences; 1,102,136 total letters

Searching..................................................done

 ***** No hits found ******


BLASTP 2.2.26 [Sep-21-2011]


Reference: Altschul, Stephen F., Thomas L. Madden, Alejandro A. Schaffer, 
Jinghui Zhang, Zheng Zhang, Webb Miller, and David J. Lipman (1997), 
"Gapped BLAST and PSI-BLAST: a new generation of protein database search
programs",  Nucleic Acids Res. 25:3389-3402.

Reference for compositional score matrix adjustment: Altschul, Stephen F., 
John C. Wootton, E. Michael Gertz, Richa Agarwala, Aleksandr Morgulis,
Alejandro A. Schaffer, and Yi-Kuo Yu (2005) "Protein database searches
using compositionally adjusted substitution matrices", FEBS J. 272:5101-5109.

Query= LvPyrokinin2
         (8 letters)

Database: /state/partition1/workspace/htdocs/173/omicshare/tools/Publi
c/data2/user/201804/03169b95f331372e8cde8461c7be3ca7//com50_0.fasta 
           2648 sequences; 1,102,136 total letters

Searching..................................................done

 ***** No hits found ******


BLASTP 2.2.26 [Sep-21-2011]


Reference: Altschul, Stephen F., Thomas L. Madden, Alejandro A. Schaffer, 
Jinghui Zhang, Zheng Zhang, Webb Miller, and David J. Lipman (1997), 
"Gapped BLAST and PSI-BLAST: a new generation of protein database search
programs",  Nucleic Acids Res. 25:3389-3402.

Reference for compositional score matrix adjustment: Altschul, Stephen F., 
John C. Wootton, E. Michael Gertz, Richa Agarwala, Aleksandr Morgulis,
Alejandro A. Schaffer, and Yi-Kuo Yu (2005) "Protein database searches
using compositionally adjusted substitution matrices", FEBS J. 272:5101-5109.

Query= LvPyrokinin3
         (9 letters)

Database: /state/partition1/workspace/htdocs/173/omicshare/tools/Publi
c/data2/user/201804/03169b95f331372e8cde8461c7be3ca7//com50_0.fasta 
           2648 sequences; 1,102,136 total letters

Searching..................................................done

 ***** No hits found ******


BLASTP 2.2.26 [Sep-21-2011]


Reference: Altschul, Stephen F., Thomas L. Madden, Alejandro A. Schaffer, 
Jinghui Zhang, Zheng Zhang, Webb Miller, and David J. Lipman (1997), 
"Gapped BLAST and PSI-BLAST: a new generation of protein database search
programs",  Nucleic Acids Res. 25:3389-3402.

Reference for compositional score matrix adjustment: Altschul, Stephen F., 
John C. Wootton, E. Michael Gertz, Richa Agarwala, Aleksandr Morgulis,
Alejandro A. Schaffer, and Yi-Kuo Yu (2005) "Protein database searches
using compositionally adjusted substitution matrices", FEBS J. 272:5101-5109.

Query= LvPyrokinin4
         (9 letters)

Database: /state/partition1/workspace/htdocs/173/omicshare/tools/Publi
c/data2/user/201804/03169b95f331372e8cde8461c7be3ca7//com50_0.fasta 
           2648 sequences; 1,102,136 total letters

Searching..................................................done

 ***** No hits found ******


BLASTP 2.2.26 [Sep-21-2011]


Reference: Altschul, Stephen F., Thomas L. Madden, Alejandro A. Schaffer, 
Jinghui Zhang, Zheng Zhang, Webb Miller, and David J. Lipman (1997), 
"Gapped BLAST and PSI-BLAST: a new generation of protein database search
programs",  Nucleic Acids Res. 25:3389-3402.

Reference for compositional score matrix adjustment: Altschul, Stephen F., 
John C. Wootton, E. Michael Gertz, Richa Agarwala, Aleksandr Morgulis,
Alejandro A. Schaffer, and Yi-Kuo Yu (2005) "Protein database searches
using compositionally adjusted substitution matrices", FEBS J. 272:5101-5109.

Query= LvPyrokinin5
         (9 letters)

Database: /state/partition1/workspace/htdocs/173/omicshare/tools/Publi
c/data2/user/201804/03169b95f331372e8cde8461c7be3ca7//com50_0.fasta 
           2648 sequences; 1,102,136 total letters

Searching..................................................done

 ***** No hits found ******


BLASTP 2.2.26 [Sep-21-2011]


Reference: Altschul, Stephen F., Thomas L. Madden, Alejandro A. Schaffer, 
Jinghui Zhang, Zheng Zhang, Webb Miller, and David J. Lipman (1997), 
"Gapped BLAST and PSI-BLAST: a new generation of protein database search
programs",  Nucleic Acids Res. 25:3389-3402.

Reference for compositional score matrix adjustment: Altschul, Stephen F., 
John C. Wootton, E. Michael Gertz, Richa Agarwala, Aleksandr Morgulis,
Alejandro A. Schaffer, and Yi-Kuo Yu (2005) "Protein database searches
using compositionally adjusted substitution matrices", FEBS J. 272:5101-5109.

Query= LvPyrokinin6
         (10 letters)

Database: /state/partition1/workspace/htdocs/173/omicshare/tools/Publi
c/data2/user/201804/03169b95f331372e8cde8461c7be3ca7//com50_0.fasta 
           2648 sequences; 1,102,136 total letters

Searching..................................................done

 ***** No hits found ******


BLASTP 2.2.26 [Sep-21-2011]


Reference: Altschul, Stephen F., Thomas L. Madden, Alejandro A. Schaffer, 
Jinghui Zhang, Zheng Zhang, Webb Miller, and David J. Lipman (1997), 
"Gapped BLAST and PSI-BLAST: a new generation of protein database search
programs",  Nucleic Acids Res. 25:3389-3402.

Reference for compositional score matrix adjustment: Altschul, Stephen F., 
John C. Wootton, E. Michael Gertz, Richa Agarwala, Aleksandr Morgulis,
Alejandro A. Schaffer, and Yi-Kuo Yu (2005) "Protein database searches
using compositionally adjusted substitution matrices", FEBS J. 272:5101-5109.

Query= LvPyrokinin7
         (7 letters)

Database: /state/partition1/workspace/htdocs/173/omicshare/tools/Publi
c/data2/user/201804/03169b95f331372e8cde8461c7be3ca7//com50_0.fasta 
           2648 sequences; 1,102,136 total letters

Searching..................................................done

 ***** No hits found ******


BLASTP 2.2.26 [Sep-21-2011]


Reference: Altschul, Stephen F., Thomas L. Madden, Alejandro A. Schaffer, 
Jinghui Zhang, Zheng Zhang, Webb Miller, and David J. Lipman (1997), 
"Gapped BLAST and PSI-BLAST: a new generation of protein database search
programs",  Nucleic Acids Res. 25:3389-3402.

Reference for compositional score matrix adjustment: Altschul, Stephen F., 
John C. Wootton, E. Michael Gertz, Richa Agarwala, Aleksandr Morgulis,
Alejandro A. Schaffer, and Yi-Kuo Yu (2005) "Protein database searches
using compositionally adjusted substitution matrices", FEBS J. 272:5101-5109.

Query= LvPyrokinin8
         (8 letters)

Database: /state/partition1/workspace/htdocs/173/omicshare/tools/Publi
c/data2/user/201804/03169b95f331372e8cde8461c7be3ca7//com50_0.fasta 
           2648 sequences; 1,102,136 total letters

Searching..................................................done

 ***** No hits found ******


BLASTP 2.2.26 [Sep-21-2011]


Reference: Altschul, Stephen F., Thomas L. Madden, Alejandro A. Schaffer, 
Jinghui Zhang, Zheng Zhang, Webb Miller, and David J. Lipman (1997), 
"Gapped BLAST and PSI-BLAST: a new generation of protein database search
programs",  Nucleic Acids Res. 25:3389-3402.

Reference for compositional score matrix adjustment: Altschul, Stephen F., 
John C. Wootton, E. Michael Gertz, Richa Agarwala, Aleksandr Morgulis,
Alejandro A. Schaffer, and Yi-Kuo Yu (2005) "Protein database searches
using compositionally adjusted substitution matrices", FEBS J. 272:5101-5109.

Query= LvPyrokinin9
         (9 letters)

Database: /state/partition1/workspace/htdocs/173/omicshare/tools/Publi
c/data2/user/201804/03169b95f331372e8cde8461c7be3ca7//com50_0.fasta 
           2648 sequences; 1,102,136 total letters

Searching..................................................done

 ***** No hits found ******


BLASTP 2.2.26 [Sep-21-2011]


Reference: Altschul, Stephen F., Thomas L. Madden, Alejandro A. Schaffer, 
Jinghui Zhang, Zheng Zhang, Webb Miller, and David J. Lipman (1997), 
"Gapped BLAST and PSI-BLAST: a new generation of protein database search
programs",  Nucleic Acids Res. 25:3389-3402.

Reference for compositional score matrix adjustment: Altschul, Stephen F., 
John C. Wootton, E. Michael Gertz, Richa Agarwala, Aleksandr Morgulis,
Alejandro A. Schaffer, and Yi-Kuo Yu (2005) "Protein database searches
using compositionally adjusted substitution matrices", FEBS J. 272:5101-5109.

Query= LvRPCH
         (8 letters)

Database: /state/partition1/workspace/htdocs/173/omicshare/tools/Publi
c/data2/user/201804/03169b95f331372e8cde8461c7be3ca7//com50_0.fasta 
           2648 sequences; 1,102,136 total letters

Searching..................................................done

 ***** No hits found ******


BLASTP 2.2.26 [Sep-21-2011]


Reference: Altschul, Stephen F., Thomas L. Madden, Alejandro A. Schaffer, 
Jinghui Zhang, Zheng Zhang, Webb Miller, and David J. Lipman (1997), 
"Gapped BLAST and PSI-BLAST: a new generation of protein database search
programs",  Nucleic Acids Res. 25:3389-3402.

Reference for compositional score matrix adjustment: Altschul, Stephen F., 
John C. Wootton, E. Michael Gertz, Richa Agarwala, Aleksandr Morgulis,
Alejandro A. Schaffer, and Yi-Kuo Yu (2005) "Protein database searches
using compositionally adjusted substitution matrices", FEBS J. 272:5101-5109.

Query= LvRY1
         (8 letters)

Database: /state/partition1/workspace/htdocs/173/omicshare/tools/Publi
c/data2/user/201804/03169b95f331372e8cde8461c7be3ca7//com50_0.fasta 
           2648 sequences; 1,102,136 total letters

Searching..................................................done

 ***** No hits found ******


BLASTP 2.2.26 [Sep-21-2011]


Reference: Altschul, Stephen F., Thomas L. Madden, Alejandro A. Schaffer, 
Jinghui Zhang, Zheng Zhang, Webb Miller, and David J. Lipman (1997), 
"Gapped BLAST and PSI-BLAST: a new generation of protein database search
programs",  Nucleic Acids Res. 25:3389-3402.

Reference for compositional score matrix adjustment: Altschul, Stephen F., 
John C. Wootton, E. Michael Gertz, Richa Agarwala, Aleksandr Morgulis,
Alejandro A. Schaffer, and Yi-Kuo Yu (2005) "Protein database searches
using compositionally adjusted substitution matrices", FEBS J. 272:5101-5109.

Query= LvRY2
         (8 letters)

Database: /state/partition1/workspace/htdocs/173/omicshare/tools/Publi
c/data2/user/201804/03169b95f331372e8cde8461c7be3ca7//com50_0.fasta 
           2648 sequences; 1,102,136 total letters

Searching..................................................done

 ***** No hits found ******


BLASTP 2.2.26 [Sep-21-2011]


Reference: Altschul, Stephen F., Thomas L. Madden, Alejandro A. Schaffer, 
Jinghui Zhang, Zheng Zhang, Webb Miller, and David J. Lipman (1997), 
"Gapped BLAST and PSI-BLAST: a new generation of protein database search
programs",  Nucleic Acids Res. 25:3389-3402.

Reference for compositional score matrix adjustment: Altschul, Stephen F., 
John C. Wootton, E. Michael Gertz, Richa Agarwala, Aleksandr Morgulis,
Alejandro A. Schaffer, and Yi-Kuo Yu (2005) "Protein database searches
using compositionally adjusted substitution matrices", FEBS J. 272:5101-5109.

Query= LvSIF1
         (17 letters)

Database: /state/partition1/workspace/htdocs/173/omicshare/tools/Publi
c/data2/user/201804/03169b95f331372e8cde8461c7be3ca7//com50_0.fasta 
           2648 sequences; 1,102,136 total letters

Searching..................................................done

 ***** No hits found ******


BLASTP 2.2.26 [Sep-21-2011]


Reference: Altschul, Stephen F., Thomas L. Madden, Alejandro A. Schaffer, 
Jinghui Zhang, Zheng Zhang, Webb Miller, and David J. Lipman (1997), 
"Gapped BLAST and PSI-BLAST: a new generation of protein database search
programs",  Nucleic Acids Res. 25:3389-3402.

Reference for compositional score matrix adjustment: Altschul, Stephen F., 
John C. Wootton, E. Michael Gertz, Richa Agarwala, Aleksandr Morgulis,
Alejandro A. Schaffer, and Yi-Kuo Yu (2005) "Protein database searches
using compositionally adjusted substitution matrices", FEBS J. 272:5101-5109.

Query= LvSIF2
         (12 letters)

Database: /state/partition1/workspace/htdocs/173/omicshare/tools/Publi
c/data2/user/201804/03169b95f331372e8cde8461c7be3ca7//com50_0.fasta 
           2648 sequences; 1,102,136 total letters

Searching..................................................done

 ***** No hits found ******


BLASTP 2.2.26 [Sep-21-2011]


Reference: Altschul, Stephen F., Thomas L. Madden, Alejandro A. Schaffer, 
Jinghui Zhang, Zheng Zhang, Webb Miller, and David J. Lipman (1997), 
"Gapped BLAST and PSI-BLAST: a new generation of protein database search
programs",  Nucleic Acids Res. 25:3389-3402.

Reference for compositional score matrix adjustment: Altschul, Stephen F., 
John C. Wootton, E. Michael Gertz, Richa Agarwala, Aleksandr Morgulis,
Alejandro A. Schaffer, and Yi-Kuo Yu (2005) "Protein database searches
using compositionally adjusted substitution matrices", FEBS J. 272:5101-5109.

Query= LvSIF3
         (12 letters)

Database: /state/partition1/workspace/htdocs/173/omicshare/tools/Publi
c/data2/user/201804/03169b95f331372e8cde8461c7be3ca7//com50_0.fasta 
           2648 sequences; 1,102,136 total letters

Searching..................................................done

 ***** No hits found ******


BLASTP 2.2.26 [Sep-21-2011]


Reference: Altschul, Stephen F., Thomas L. Madden, Alejandro A. Schaffer, 
Jinghui Zhang, Zheng Zhang, Webb Miller, and David J. Lipman (1997), 
"Gapped BLAST and PSI-BLAST: a new generation of protein database search
programs",  Nucleic Acids Res. 25:3389-3402.

Reference for compositional score matrix adjustment: Altschul, Stephen F., 
John C. Wootton, E. Michael Gertz, Richa Agarwala, Aleksandr Morgulis,
Alejandro A. Schaffer, and Yi-Kuo Yu (2005) "Protein database searches
using compositionally adjusted substitution matrices", FEBS J. 272:5101-5109.

Query= LvSIF4
         (17 letters)

Database: /state/partition1/workspace/htdocs/173/omicshare/tools/Publi
c/data2/user/201804/03169b95f331372e8cde8461c7be3ca7//com50_0.fasta 
           2648 sequences; 1,102,136 total letters

Searching..................................................done

 ***** No hits found ******


BLASTP 2.2.26 [Sep-21-2011]


Reference: Altschul, Stephen F., Thomas L. Madden, Alejandro A. Schaffer, 
Jinghui Zhang, Zheng Zhang, Webb Miller, and David J. Lipman (1997), 
"Gapped BLAST and PSI-BLAST: a new generation of protein database search
programs",  Nucleic Acids Res. 25:3389-3402.

Reference for compositional score matrix adjustment: Altschul, Stephen F., 
John C. Wootton, E. Michael Gertz, Richa Agarwala, Aleksandr Morgulis,
Alejandro A. Schaffer, and Yi-Kuo Yu (2005) "Protein database searches
using compositionally adjusted substitution matrices", FEBS J. 272:5101-5109.

Query= LvSIF5
         (10 letters)

Database: /state/partition1/workspace/htdocs/173/omicshare/tools/Publi
c/data2/user/201804/03169b95f331372e8cde8461c7be3ca7//com50_0.fasta 
           2648 sequences; 1,102,136 total letters

Searching..................................................done

 ***** No hits found ******


BLASTP 2.2.26 [Sep-21-2011]


Reference: Altschul, Stephen F., Thomas L. Madden, Alejandro A. Schaffer, 
Jinghui Zhang, Zheng Zhang, Webb Miller, and David J. Lipman (1997), 
"Gapped BLAST and PSI-BLAST: a new generation of protein database search
programs",  Nucleic Acids Res. 25:3389-3402.

Reference for compositional score matrix adjustment: Altschul, Stephen F., 
John C. Wootton, E. Michael Gertz, Richa Agarwala, Aleksandr Morgulis,
Alejandro A. Schaffer, and Yi-Kuo Yu (2005) "Protein database searches
using compositionally adjusted substitution matrices", FEBS J. 272:5101-5109.

Query= LvTachykinin-relatedpeptide1
         (9 letters)

Database: /state/partition1/workspace/htdocs/173/omicshare/tools/Publi
c/data2/user/201804/03169b95f331372e8cde8461c7be3ca7//com50_0.fasta 
           2648 sequences; 1,102,136 total letters

Searching..................................................done

 ***** No hits found ******


BLASTP 2.2.26 [Sep-21-2011]


Reference: Altschul, Stephen F., Thomas L. Madden, Alejandro A. Schaffer, 
Jinghui Zhang, Zheng Zhang, Webb Miller, and David J. Lipman (1997), 
"Gapped BLAST and PSI-BLAST: a new generation of protein database search
programs",  Nucleic Acids Res. 25:3389-3402.

Reference for compositional score matrix adjustment: Altschul, Stephen F., 
John C. Wootton, E. Michael Gertz, Richa Agarwala, Aleksandr Morgulis,
Alejandro A. Schaffer, and Yi-Kuo Yu (2005) "Protein database searches
using compositionally adjusted substitution matrices", FEBS J. 272:5101-5109.

Query= LvTachykinin-relatedpeptide2
         (10 letters)

Database: /state/partition1/workspace/htdocs/173/omicshare/tools/Publi
c/data2/user/201804/03169b95f331372e8cde8461c7be3ca7//com50_0.fasta 
           2648 sequences; 1,102,136 total letters

Searching..................................................done

 ***** No hits found ******


BLASTP 2.2.26 [Sep-21-2011]


Reference: Altschul, Stephen F., Thomas L. Madden, Alejandro A. Schaffer, 
Jinghui Zhang, Zheng Zhang, Webb Miller, and David J. Lipman (1997), 
"Gapped BLAST and PSI-BLAST: a new generation of protein database search
programs",  Nucleic Acids Res. 25:3389-3402.

Reference for compositional score matrix adjustment: Altschul, Stephen F., 
John C. Wootton, E. Michael Gertz, Richa Agarwala, Aleksandr Morgulis,
Alejandro A. Schaffer, and Yi-Kuo Yu (2005) "Protein database searches
using compositionally adjusted substitution matrices", FEBS J. 272:5101-5109.

Query= LvTachykinin-relatedpeptide3
         (9 letters)

Database: /state/partition1/workspace/htdocs/173/omicshare/tools/Publi
c/data2/user/201804/03169b95f331372e8cde8461c7be3ca7//com50_0.fasta 
           2648 sequences; 1,102,136 total letters

Searching..................................................done

 ***** No hits found ******


BLASTP 2.2.26 [Sep-21-2011]


Reference: Altschul, Stephen F., Thomas L. Madden, Alejandro A. Schaffer, 
Jinghui Zhang, Zheng Zhang, Webb Miller, and David J. Lipman (1997), 
"Gapped BLAST and PSI-BLAST: a new generation of protein database search
programs",  Nucleic Acids Res. 25:3389-3402.

Reference for compositional score matrix adjustment: Altschul, Stephen F., 
John C. Wootton, E. Michael Gertz, Richa Agarwala, Aleksandr Morgulis,
Alejandro A. Schaffer, and Yi-Kuo Yu (2005) "Protein database searches
using compositionally adjusted substitution matrices", FEBS J. 272:5101-5109.

Query= LvTachykinin-relatedpeptide4
         (9 letters)

Database: /state/partition1/workspace/htdocs/173/omicshare/tools/Publi
c/data2/user/201804/03169b95f331372e8cde8461c7be3ca7//com50_0.fasta 
           2648 sequences; 1,102,136 total letters

Searching..................................................done

 ***** No hits found ******


BLASTP 2.2.26 [Sep-21-2011]


Reference: Altschul, Stephen F., Thomas L. Madden, Alejandro A. Schaffer, 
Jinghui Zhang, Zheng Zhang, Webb Miller, and David J. Lipman (1997), 
"Gapped BLAST and PSI-BLAST: a new generation of protein database search
programs",  Nucleic Acids Res. 25:3389-3402.

Reference for compositional score matrix adjustment: Altschul, Stephen F., 
John C. Wootton, E. Michael Gertz, Richa Agarwala, Aleksandr Morgulis,
Alejandro A. Schaffer, and Yi-Kuo Yu (2005) "Protein database searches
using compositionally adjusted substitution matrices", FEBS J. 272:5101-5109.

Query= LvTachykinin-relatedpeptide5
         (9 letters)

Database: /state/partition1/workspace/htdocs/173/omicshare/tools/Publi
c/data2/user/201804/03169b95f331372e8cde8461c7be3ca7//com50_0.fasta 
           2648 sequences; 1,102,136 total letters

Searching..................................................done

 ***** No hits found ******


BLASTP 2.2.26 [Sep-21-2011]


Reference: Altschul, Stephen F., Thomas L. Madden, Alejandro A. Schaffer, 
Jinghui Zhang, Zheng Zhang, Webb Miller, and David J. Lipman (1997), 
"Gapped BLAST and PSI-BLAST: a new generation of protein database search
programs",  Nucleic Acids Res. 25:3389-3402.

Reference for compositional score matrix adjustment: Altschul, Stephen F., 
John C. Wootton, E. Michael Gertz, Richa Agarwala, Aleksandr Morgulis,
Alejandro A. Schaffer, and Yi-Kuo Yu (2005) "Protein database searches
using compositionally adjusted substitution matrices", FEBS J. 272:5101-5109.

Query= LvTachykinin-relatedpeptide6
         (9 letters)

Database: /state/partition1/workspace/htdocs/173/omicshare/tools/Publi
c/data2/user/201804/03169b95f331372e8cde8461c7be3ca7//com50_0.fasta 
           2648 sequences; 1,102,136 total letters

Searching..................................................done

 ***** No hits found ******


BLASTP 2.2.26 [Sep-21-2011]


Reference: Altschul, Stephen F., Thomas L. Madden, Alejandro A. Schaffer, 
Jinghui Zhang, Zheng Zhang, Webb Miller, and David J. Lipman (1997), 
"Gapped BLAST and PSI-BLAST: a new generation of protein database search
programs",  Nucleic Acids Res. 25:3389-3402.

Reference for compositional score matrix adjustment: Altschul, Stephen F., 
John C. Wootton, E. Michael Gertz, Richa Agarwala, Aleksandr Morgulis,
Alejandro A. Schaffer, and Yi-Kuo Yu (2005) "Protein database searches
using compositionally adjusted substitution matrices", FEBS J. 272:5101-5109.

Query= LvTachykinin-relatedpeptide7
         (9 letters)

Database: /state/partition1/workspace/htdocs/173/omicshare/tools/Publi
c/data2/user/201804/03169b95f331372e8cde8461c7be3ca7//com50_0.fasta 
           2648 sequences; 1,102,136 total letters

Searching..................................................done

 ***** No hits found ******


BLASTP 2.2.26 [Sep-21-2011]


Reference: Altschul, Stephen F., Thomas L. Madden, Alejandro A. Schaffer, 
Jinghui Zhang, Zheng Zhang, Webb Miller, and David J. Lipman (1997), 
"Gapped BLAST and PSI-BLAST: a new generation of protein database search
programs",  Nucleic Acids Res. 25:3389-3402.

Reference for compositional score matrix adjustment: Altschul, Stephen F., 
John C. Wootton, E. Michael Gertz, Richa Agarwala, Aleksandr Morgulis,
Alejandro A. Schaffer, and Yi-Kuo Yu (2005) "Protein database searches
using compositionally adjusted substitution matrices", FEBS J. 272:5101-5109.

Query= LvYLRF1
         (7 letters)

Database: /state/partition1/workspace/htdocs/173/omicshare/tools/Publi
c/data2/user/201804/03169b95f331372e8cde8461c7be3ca7//com50_0.fasta 
           2648 sequences; 1,102,136 total letters

Searching..................................................done

 ***** No hits found ******


BLASTP 2.2.26 [Sep-21-2011]


Reference: Altschul, Stephen F., Thomas L. Madden, Alejandro A. Schaffer, 
Jinghui Zhang, Zheng Zhang, Webb Miller, and David J. Lipman (1997), 
"Gapped BLAST and PSI-BLAST: a new generation of protein database search
programs",  Nucleic Acids Res. 25:3389-3402.

Reference for compositional score matrix adjustment: Altschul, Stephen F., 
John C. Wootton, E. Michael Gertz, Richa Agarwala, Aleksandr Morgulis,
Alejandro A. Schaffer, and Yi-Kuo Yu (2005) "Protein database searches
using compositionally adjusted substitution matrices", FEBS J. 272:5101-5109.

Query= LvYLRF2
         (8 letters)

Database: /state/partition1/workspace/htdocs/173/omicshare/tools/Publi
c/data2/user/201804/03169b95f331372e8cde8461c7be3ca7//com50_0.fasta 
           2648 sequences; 1,102,136 total letters

Searching..................................................done

 ***** No hits found ******


BLASTP 2.2.26 [Sep-21-2011]


Reference: Altschul, Stephen F., Thomas L. Madden, Alejandro A. Schaffer, 
Jinghui Zhang, Zheng Zhang, Webb Miller, and David J. Lipman (1997), 
"Gapped BLAST and PSI-BLAST: a new generation of protein database search
programs",  Nucleic Acids Res. 25:3389-3402.

Reference for compositional score matrix adjustment: Altschul, Stephen F., 
John C. Wootton, E. Michael Gertz, Richa Agarwala, Aleksandr Morgulis,
Alejandro A. Schaffer, and Yi-Kuo Yu (2005) "Protein database searches
using compositionally adjusted substitution matrices", FEBS J. 272:5101-5109.

Query= LvYLRF3
         (9 letters)

Database: /state/partition1/workspace/htdocs/173/omicshare/tools/Publi
c/data2/user/201804/03169b95f331372e8cde8461c7be3ca7//com50_0.fasta 
           2648 sequences; 1,102,136 total letters

Searching..................................................done

 ***** No hits found ******


BLASTP 2.2.26 [Sep-21-2011]


Reference: Altschul, Stephen F., Thomas L. Madden, Alejandro A. Schaffer, 
Jinghui Zhang, Zheng Zhang, Webb Miller, and David J. Lipman (1997), 
"Gapped BLAST and PSI-BLAST: a new generation of protein database search
programs",  Nucleic Acids Res. 25:3389-3402.

Reference for compositional score matrix adjustment: Altschul, Stephen F., 
John C. Wootton, E. Michael Gertz, Richa Agarwala, Aleksandr Morgulis,
Alejandro A. Schaffer, and Yi-Kuo Yu (2005) "Protein database searches
using compositionally adjusted substitution matrices", FEBS J. 272:5101-5109.

Query= LvYLRF4
         (9 letters)

Database: /state/partition1/workspace/htdocs/173/omicshare/tools/Publi
c/data2/user/201804/03169b95f331372e8cde8461c7be3ca7//com50_0.fasta 
           2648 sequences; 1,102,136 total letters

Searching..................................................done

 ***** No hits found ******


BLASTP 2.2.26 [Sep-21-2011]


Reference: Altschul, Stephen F., Thomas L. Madden, Alejandro A. Schaffer, 
Jinghui Zhang, Zheng Zhang, Webb Miller, and David J. Lipman (1997), 
"Gapped BLAST and PSI-BLAST: a new generation of protein database search
programs",  Nucleic Acids Res. 25:3389-3402.

Reference for compositional score matrix adjustment: Altschul, Stephen F., 
John C. Wootton, E. Michael Gertz, Richa Agarwala, Aleksandr Morgulis,
Alejandro A. Schaffer, and Yi-Kuo Yu (2005) "Protein database searches
using compositionally adjusted substitution matrices", FEBS J. 272:5101-5109.

Query= LvYLRF5
         (9 letters)

Database: /state/partition1/workspace/htdocs/173/omicshare/tools/Publi
c/data2/user/201804/03169b95f331372e8cde8461c7be3ca7//com50_0.fasta 
           2648 sequences; 1,102,136 total letters

Searching..................................................done

 ***** No hits found ******


BLASTP 2.2.26 [Sep-21-2011]


Reference: Altschul, Stephen F., Thomas L. Madden, Alejandro A. Schaffer, 
Jinghui Zhang, Zheng Zhang, Webb Miller, and David J. Lipman (1997), 
"Gapped BLAST and PSI-BLAST: a new generation of protein database search
programs",  Nucleic Acids Res. 25:3389-3402.

Reference for compositional score matrix adjustment: Altschul, Stephen F., 
John C. Wootton, E. Michael Gertz, Richa Agarwala, Aleksandr Morgulis,
Alejandro A. Schaffer, and Yi-Kuo Yu (2005) "Protein database searches
using compositionally adjusted substitution matrices", FEBS J. 272:5101-5109.

Query= Ocrokinin1
         (13 letters)

Database: /state/partition1/workspace/htdocs/173/omicshare/tools/Publi
c/data2/user/201804/03169b95f331372e8cde8461c7be3ca7//com50_0.fasta 
           2648 sequences; 1,102,136 total letters

Searching..................................................done


                                                                 Score    E
Sequences producing significant alignments:                      (bits) Value

XP_027227774.1 |cds_id rna-XM_027371973.1 |trans_id rna-XM_02737...    23   0.15 

>XP_027227774.1 |cds_id rna-XM_027371973.1 |trans_id
           rna-XM_027371973.1 |gene_id gene-LOC113819780
          Length = 316

 Score = 22.7 bits (47), Expect = 0.15,   Method: Compositional matrix adjust.
 Identities = 8/13 (61%), Positives = 11/13 (84%)

Query: 1   QYDELDRSGFGFA 13
            +DE+DR+G GFA
Sbjct: 106 NFDEIDRAGMGFA 118


 Score = 22.7 bits (47), Expect = 0.15,   Method: Compositional matrix adjust.
 Identities = 8/13 (61%), Positives = 11/13 (84%)

Query: 1   QYDELDRSGFGFA 13
            +DE+DR+G GFA
Sbjct: 121 NFDEIDRAGMGFA 133


 Score = 22.7 bits (47), Expect = 0.15,   Method: Compositional matrix adjust.
 Identities = 8/13 (61%), Positives = 11/13 (84%)

Query: 1   QYDELDRSGFGFA 13
            +DE+DR+G GFA
Sbjct: 136 NFDEIDRAGMGFA 148


 Score = 22.7 bits (47), Expect = 0.15,   Method: Compositional matrix adjust.
 Identities = 8/13 (61%), Positives = 11/13 (84%)

Query: 1   QYDELDRSGFGFA 13
            +DE+DR+G GFA
Sbjct: 151 NFDEIDRAGMGFA 163


 Score = 22.7 bits (47), Expect = 0.15,   Method: Compositional matrix adjust.
 Identities = 8/13 (61%), Positives = 11/13 (84%)

Query: 1   QYDELDRSGFGFA 13
            +DE+DR+G GFA
Sbjct: 166 NFDEIDRAGMGFA 178


 Score = 22.7 bits (47), Expect = 0.15,   Method: Compositional matrix adjust.
 Identities = 8/13 (61%), Positives = 11/13 (84%)

Query: 1   QYDELDRSGFGFA 13
            +DE+DR+G GFA
Sbjct: 181 NFDEIDRAGMGFA 193


 Score = 22.7 bits (47), Expect = 0.15,   Method: Compositional matrix adjust.
 Identities = 8/13 (61%), Positives = 11/13 (84%)

Query: 1   QYDELDRSGFGFA 13
            +DE+DR+G GFA
Sbjct: 196 NFDEIDRAGMGFA 208


 Score = 22.7 bits (47), Expect = 0.15,   Method: Compositional matrix adjust.
 Identities = 8/13 (61%), Positives = 11/13 (84%)

Query: 1   QYDELDRSGFGFA 13
            +DE+DR+G GFA
Sbjct: 211 NFDEIDRAGMGFA 223


 Score = 22.7 bits (47), Expect = 0.15,   Method: Compositional matrix adjust.
 Identities = 8/13 (61%), Positives = 11/13 (84%)

Query: 1   QYDELDRSGFGFA 13
            +DE+DR+G GFA
Sbjct: 226 NFDEIDRAGMGFA 238


 Score = 22.7 bits (47), Expect = 0.15,   Method: Compositional matrix adjust.
 Identities = 8/13 (61%), Positives = 11/13 (84%)

Query: 1   QYDELDRSGFGFA 13
            +DE+DR+G GFA
Sbjct: 241 NFDEIDRAGMGFA 253


 Score = 22.7 bits (47), Expect = 0.15,   Method: Compositional matrix adjust.
 Identities = 8/13 (61%), Positives = 11/13 (84%)

Query: 1   QYDELDRSGFGFA 13
            +DE+DR+G GFA
Sbjct: 256 NFDEIDRAGMGFA 268


 Score = 22.7 bits (47), Expect = 0.15,   Method: Compositional matrix adjust.
 Identities = 8/13 (61%), Positives = 11/13 (84%)

Query: 1   QYDELDRSGFGFA 13
            +DE+DR+G GFA
Sbjct: 271 NFDEIDRAGMGFA 283


BLASTP 2.2.26 [Sep-21-2011]


Reference: Altschul, Stephen F., Thomas L. Madden, Alejandro A. Schaffer, 
Jinghui Zhang, Zheng Zhang, Webb Miller, and David J. Lipman (1997), 
"Gapped BLAST and PSI-BLAST: a new generation of protein database search
programs",  Nucleic Acids Res. 25:3389-3402.

Reference for compositional score matrix adjustment: Altschul, Stephen F., 
John C. Wootton, E. Michael Gertz, Richa Agarwala, Aleksandr Morgulis,
Alejandro A. Schaffer, and Yi-Kuo Yu (2005) "Protein database searches
using compositionally adjusted substitution matrices", FEBS J. 272:5101-5109.

Query= Ocrokinin2
         (11 letters)

Database: /state/partition1/workspace/htdocs/173/omicshare/tools/Publi
c/data2/user/201804/03169b95f331372e8cde8461c7be3ca7//com50_0.fasta 
           2648 sequences; 1,102,136 total letters

Searching..................................................done


                                                                 Score    E
Sequences producing significant alignments:                      (bits) Value

XP_027227774.1 |cds_id rna-XM_027371973.1 |trans_id rna-XM_02737...    23   0.13 

>XP_027227774.1 |cds_id rna-XM_027371973.1 |trans_id
           rna-XM_027371973.1 |gene_id gene-LOC113819780
          Length = 316

 Score = 22.7 bits (47), Expect = 0.13,   Method: Compositional matrix adjust.
 Identities = 9/11 (81%), Positives = 10/11 (90%)

Query: 1   NFDEIDRSGFG 11
           NFDEIDR+G G
Sbjct: 106 NFDEIDRAGMG 116


 Score = 22.7 bits (47), Expect = 0.13,   Method: Compositional matrix adjust.
 Identities = 9/11 (81%), Positives = 10/11 (90%)

Query: 1   NFDEIDRSGFG 11
           NFDEIDR+G G
Sbjct: 121 NFDEIDRAGMG 131


 Score = 22.7 bits (47), Expect = 0.13,   Method: Compositional matrix adjust.
 Identities = 9/11 (81%), Positives = 10/11 (90%)

Query: 1   NFDEIDRSGFG 11
           NFDEIDR+G G
Sbjct: 136 NFDEIDRAGMG 146


 Score = 22.7 bits (47), Expect = 0.13,   Method: Compositional matrix adjust.
 Identities = 9/11 (81%), Positives = 10/11 (90%)

Query: 1   NFDEIDRSGFG 11
           NFDEIDR+G G
Sbjct: 151 NFDEIDRAGMG 161


 Score = 22.7 bits (47), Expect = 0.13,   Method: Compositional matrix adjust.
 Identities = 9/11 (81%), Positives = 10/11 (90%)

Query: 1   NFDEIDRSGFG 11
           NFDEIDR+G G
Sbjct: 166 NFDEIDRAGMG 176


 Score = 22.7 bits (47), Expect = 0.13,   Method: Compositional matrix adjust.
 Identities = 9/11 (81%), Positives = 10/11 (90%)

Query: 1   NFDEIDRSGFG 11
           NFDEIDR+G G
Sbjct: 181 NFDEIDRAGMG 191


 Score = 22.7 bits (47), Expect = 0.13,   Method: Compositional matrix adjust.
 Identities = 9/11 (81%), Positives = 10/11 (90%)

Query: 1   NFDEIDRSGFG 11
           NFDEIDR+G G
Sbjct: 196 NFDEIDRAGMG 206


 Score = 22.7 bits (47), Expect = 0.13,   Method: Compositional matrix adjust.
 Identities = 9/11 (81%), Positives = 10/11 (90%)

Query: 1   NFDEIDRSGFG 11
           NFDEIDR+G G
Sbjct: 211 NFDEIDRAGMG 221


 Score = 22.7 bits (47), Expect = 0.13,   Method: Compositional matrix adjust.
 Identities = 9/11 (81%), Positives = 10/11 (90%)

Query: 1   NFDEIDRSGFG 11
           NFDEIDR+G G
Sbjct: 226 NFDEIDRAGMG 236


 Score = 22.7 bits (47), Expect = 0.13,   Method: Compositional matrix adjust.
 Identities = 9/11 (81%), Positives = 10/11 (90%)

Query: 1   NFDEIDRSGFG 11
           NFDEIDR+G G
Sbjct: 241 NFDEIDRAGMG 251


 Score = 22.7 bits (47), Expect = 0.13,   Method: Compositional matrix adjust.
 Identities = 9/11 (81%), Positives = 10/11 (90%)

Query: 1   NFDEIDRSGFG 11
           NFDEIDR+G G
Sbjct: 256 NFDEIDRAGMG 266


 Score = 22.7 bits (47), Expect = 0.13,   Method: Compositional matrix adjust.
 Identities = 9/11 (81%), Positives = 10/11 (90%)

Query: 1   NFDEIDRSGFG 11
           NFDEIDR+G G
Sbjct: 271 NFDEIDRAGMG 281


 Score = 21.6 bits (44), Expect = 0.38,   Method: Compositional matrix adjust.
 Identities = 8/11 (72%), Positives = 10/11 (90%)

Query: 1   NFDEIDRSGFG 11
           NFDEIDR+G+ 
Sbjct: 286 NFDEIDRAGWA 296


BLASTP 2.2.26 [Sep-21-2011]


Reference: Altschul, Stephen F., Thomas L. Madden, Alejandro A. Schaffer, 
Jinghui Zhang, Zheng Zhang, Webb Miller, and David J. Lipman (1997), 
"Gapped BLAST and PSI-BLAST: a new generation of protein database search
programs",  Nucleic Acids Res. 25:3389-3402.

Reference for compositional score matrix adjustment: Altschul, Stephen F., 
John C. Wootton, E. Michael Gertz, Richa Agarwala, Aleksandr Morgulis,
Alejandro A. Schaffer, and Yi-Kuo Yu (2005) "Protein database searches
using compositionally adjusted substitution matrices", FEBS J. 272:5101-5109.

Query= Ocrokinin3
         (11 letters)

Database: /state/partition1/workspace/htdocs/173/omicshare/tools/Publi
c/data2/user/201804/03169b95f331372e8cde8461c7be3ca7//com50_0.fasta 
           2648 sequences; 1,102,136 total letters

Searching..................................................done


                                                                 Score    E
Sequences producing significant alignments:                      (bits) Value

XP_027227774.1 |cds_id rna-XM_027371973.1 |trans_id rna-XM_02737...    21   0.45 

>XP_027227774.1 |cds_id rna-XM_027371973.1 |trans_id
           rna-XM_027371973.1 |gene_id gene-LOC113819780
          Length = 316

 Score = 21.2 bits (43), Expect = 0.45,   Method: Compositional matrix adjust.
 Identities = 8/11 (72%), Positives = 10/11 (90%)

Query: 1   NFDEIDRSSFA 11
           NFDEIDR+ +A
Sbjct: 286 NFDEIDRAGWA 296


BLASTP 2.2.26 [Sep-21-2011]


Reference: Altschul, Stephen F., Thomas L. Madden, Alejandro A. Schaffer, 
Jinghui Zhang, Zheng Zhang, Webb Miller, and David J. Lipman (1997), 
"Gapped BLAST and PSI-BLAST: a new generation of protein database search
programs",  Nucleic Acids Res. 25:3389-3402.

Reference for compositional score matrix adjustment: Altschul, Stephen F., 
John C. Wootton, E. Michael Gertz, Richa Agarwala, Aleksandr Morgulis,
Alejandro A. Schaffer, and Yi-Kuo Yu (2005) "Protein database searches
using compositionally adjusted substitution matrices", FEBS J. 272:5101-5109.

Query= Ocrokinin4
         (12 letters)

Database: /state/partition1/workspace/htdocs/173/omicshare/tools/Publi
c/data2/user/201804/03169b95f331372e8cde8461c7be3ca7//com50_0.fasta 
           2648 sequences; 1,102,136 total letters

Searching..................................................done


                                                                 Score    E
Sequences producing significant alignments:                      (bits) Value

XP_027227774.1 |cds_id rna-XM_027371973.1 |trans_id rna-XM_02737...    25   0.027

>XP_027227774.1 |cds_id rna-XM_027371973.1 |trans_id
           rna-XM_027371973.1 |gene_id gene-LOC113819780
          Length = 316

 Score = 25.0 bits (53), Expect = 0.027,   Method: Compositional matrix adjust.
 Identities = 10/12 (83%), Positives = 11/12 (91%)

Query: 1   NFDEIDRSGFGF 12
           NFDEIDR+G GF
Sbjct: 106 NFDEIDRAGMGF 117


 Score = 25.0 bits (53), Expect = 0.027,   Method: Compositional matrix adjust.
 Identities = 10/12 (83%), Positives = 11/12 (91%)

Query: 1   NFDEIDRSGFGF 12
           NFDEIDR+G GF
Sbjct: 121 NFDEIDRAGMGF 132


 Score = 25.0 bits (53), Expect = 0.027,   Method: Compositional matrix adjust.
 Identities = 10/12 (83%), Positives = 11/12 (91%)

Query: 1   NFDEIDRSGFGF 12
           NFDEIDR+G GF
Sbjct: 136 NFDEIDRAGMGF 147


 Score = 25.0 bits (53), Expect = 0.027,   Method: Compositional matrix adjust.
 Identities = 10/12 (83%), Positives = 11/12 (91%)

Query: 1   NFDEIDRSGFGF 12
           NFDEIDR+G GF
Sbjct: 151 NFDEIDRAGMGF 162


 Score = 25.0 bits (53), Expect = 0.027,   Method: Compositional matrix adjust.
 Identities = 10/12 (83%), Positives = 11/12 (91%)

Query: 1   NFDEIDRSGFGF 12
           NFDEIDR+G GF
Sbjct: 166 NFDEIDRAGMGF 177


 Score = 25.0 bits (53), Expect = 0.027,   Method: Compositional matrix adjust.
 Identities = 10/12 (83%), Positives = 11/12 (91%)

Query: 1   NFDEIDRSGFGF 12
           NFDEIDR+G GF
Sbjct: 181 NFDEIDRAGMGF 192


 Score = 25.0 bits (53), Expect = 0.027,   Method: Compositional matrix adjust.
 Identities = 10/12 (83%), Positives = 11/12 (91%)

Query: 1   NFDEIDRSGFGF 12
           NFDEIDR+G GF
Sbjct: 196 NFDEIDRAGMGF 207


 Score = 25.0 bits (53), Expect = 0.027,   Method: Compositional matrix adjust.
 Identities = 10/12 (83%), Positives = 11/12 (91%)

Query: 1   NFDEIDRSGFGF 12
           NFDEIDR+G GF
Sbjct: 211 NFDEIDRAGMGF 222


 Score = 25.0 bits (53), Expect = 0.027,   Method: Compositional matrix adjust.
 Identities = 10/12 (83%), Positives = 11/12 (91%)

Query: 1   NFDEIDRSGFGF 12
           NFDEIDR+G GF
Sbjct: 226 NFDEIDRAGMGF 237


 Score = 25.0 bits (53), Expect = 0.027,   Method: Compositional matrix adjust.
 Identities = 10/12 (83%), Positives = 11/12 (91%)

Query: 1   NFDEIDRSGFGF 12
           NFDEIDR+G GF
Sbjct: 241 NFDEIDRAGMGF 252


 Score = 25.0 bits (53), Expect = 0.027,   Method: Compositional matrix adjust.
 Identities = 10/12 (83%), Positives = 11/12 (91%)

Query: 1   NFDEIDRSGFGF 12
           NFDEIDR+G GF
Sbjct: 256 NFDEIDRAGMGF 267


 Score = 25.0 bits (53), Expect = 0.027,   Method: Compositional matrix adjust.
 Identities = 10/12 (83%), Positives = 11/12 (91%)

Query: 1   NFDEIDRSGFGF 12
           NFDEIDR+G GF
Sbjct: 271 NFDEIDRAGMGF 282


 Score = 21.6 bits (44), Expect = 0.40,   Method: Compositional matrix adjust.
 Identities = 8/11 (72%), Positives = 10/11 (90%)

Query: 1   NFDEIDRSGFG 11
           NFDEIDR+G+ 
Sbjct: 286 NFDEIDRAGWA 296


BLASTP 2.2.26 [Sep-21-2011]


Reference: Altschul, Stephen F., Thomas L. Madden, Alejandro A. Schaffer, 
Jinghui Zhang, Zheng Zhang, Webb Miller, and David J. Lipman (1997), 
"Gapped BLAST and PSI-BLAST: a new generation of protein database search
programs",  Nucleic Acids Res. 25:3389-3402.

Reference for compositional score matrix adjustment: Altschul, Stephen F., 
John C. Wootton, E. Michael Gertz, Richa Agarwala, Aleksandr Morgulis,
Alejandro A. Schaffer, and Yi-Kuo Yu (2005) "Protein database searches
using compositionally adjusted substitution matrices", FEBS J. 272:5101-5109.

Query= Ocrokinin5
         (13 letters)

Database: /state/partition1/workspace/htdocs/173/omicshare/tools/Publi
c/data2/user/201804/03169b95f331372e8cde8461c7be3ca7//com50_0.fasta 
           2648 sequences; 1,102,136 total letters

Searching..................................................done


                                                                 Score    E
Sequences producing significant alignments:                      (bits) Value

XP_027227774.1 |cds_id rna-XM_027371973.1 |trans_id rna-XM_02737...    27   0.004

>XP_027227774.1 |cds_id rna-XM_027371973.1 |trans_id
           rna-XM_027371973.1 |gene_id gene-LOC113819780
          Length = 316

 Score = 27.3 bits (59), Expect = 0.004,   Method: Compositional matrix adjust.
 Identities = 12/13 (92%), Positives = 12/13 (92%)

Query: 1   NFDEIDRAGFGFA 13
           NFDEIDRAG GFA
Sbjct: 106 NFDEIDRAGMGFA 118


 Score = 27.3 bits (59), Expect = 0.004,   Method: Compositional matrix adjust.
 Identities = 12/13 (92%), Positives = 12/13 (92%)

Query: 1   NFDEIDRAGFGFA 13
           NFDEIDRAG GFA
Sbjct: 121 NFDEIDRAGMGFA 133


 Score = 27.3 bits (59), Expect = 0.004,   Method: Compositional matrix adjust.
 Identities = 12/13 (92%), Positives = 12/13 (92%)

Query: 1   NFDEIDRAGFGFA 13
           NFDEIDRAG GFA
Sbjct: 136 NFDEIDRAGMGFA 148


 Score = 27.3 bits (59), Expect = 0.004,   Method: Compositional matrix adjust.
 Identities = 12/13 (92%), Positives = 12/13 (92%)

Query: 1   NFDEIDRAGFGFA 13
           NFDEIDRAG GFA
Sbjct: 151 NFDEIDRAGMGFA 163


 Score = 27.3 bits (59), Expect = 0.004,   Method: Compositional matrix adjust.
 Identities = 12/13 (92%), Positives = 12/13 (92%)

Query: 1   NFDEIDRAGFGFA 13
           NFDEIDRAG GFA
Sbjct: 166 NFDEIDRAGMGFA 178


 Score = 27.3 bits (59), Expect = 0.004,   Method: Compositional matrix adjust.
 Identities = 12/13 (92%), Positives = 12/13 (92%)

Query: 1   NFDEIDRAGFGFA 13
           NFDEIDRAG GFA
Sbjct: 181 NFDEIDRAGMGFA 193


 Score = 27.3 bits (59), Expect = 0.004,   Method: Compositional matrix adjust.
 Identities = 12/13 (92%), Positives = 12/13 (92%)

Query: 1   NFDEIDRAGFGFA 13
           NFDEIDRAG GFA
Sbjct: 196 NFDEIDRAGMGFA 208


 Score = 27.3 bits (59), Expect = 0.004,   Method: Compositional matrix adjust.
 Identities = 12/13 (92%), Positives = 12/13 (92%)

Query: 1   NFDEIDRAGFGFA 13
           NFDEIDRAG GFA
Sbjct: 211 NFDEIDRAGMGFA 223


 Score = 27.3 bits (59), Expect = 0.004,   Method: Compositional matrix adjust.
 Identities = 12/13 (92%), Positives = 12/13 (92%)

Query: 1   NFDEIDRAGFGFA 13
           NFDEIDRAG GFA
Sbjct: 226 NFDEIDRAGMGFA 238


 Score = 27.3 bits (59), Expect = 0.004,   Method: Compositional matrix adjust.
 Identities = 12/13 (92%), Positives = 12/13 (92%)

Query: 1   NFDEIDRAGFGFA 13
           NFDEIDRAG GFA
Sbjct: 241 NFDEIDRAGMGFA 253


 Score = 27.3 bits (59), Expect = 0.004,   Method: Compositional matrix adjust.
 Identities = 12/13 (92%), Positives = 12/13 (92%)

Query: 1   NFDEIDRAGFGFA 13
           NFDEIDRAG GFA
Sbjct: 256 NFDEIDRAGMGFA 268


 Score = 27.3 bits (59), Expect = 0.004,   Method: Compositional matrix adjust.
 Identities = 12/13 (92%), Positives = 12/13 (92%)

Query: 1   NFDEIDRAGFGFA 13
           NFDEIDRAG GFA
Sbjct: 271 NFDEIDRAGMGFA 283


 Score = 22.3 bits (46), Expect = 0.20,   Method: Compositional matrix adjust.
 Identities = 9/10 (90%), Positives = 10/10 (100%)

Query: 1   NFDEIDRAGF 10
           NFDEIDRAG+
Sbjct: 286 NFDEIDRAGW 295


BLASTP 2.2.26 [Sep-21-2011]


Reference: Altschul, Stephen F., Thomas L. Madden, Alejandro A. Schaffer, 
Jinghui Zhang, Zheng Zhang, Webb Miller, and David J. Lipman (1997), 
"Gapped BLAST and PSI-BLAST: a new generation of protein database search
programs",  Nucleic Acids Res. 25:3389-3402.

Reference for compositional score matrix adjustment: Altschul, Stephen F., 
John C. Wootton, E. Michael Gertz, Richa Agarwala, Aleksandr Morgulis,
Alejandro A. Schaffer, and Yi-Kuo Yu (2005) "Protein database searches
using compositionally adjusted substitution matrices", FEBS J. 272:5101-5109.

Query= Ocrokinin6
         (13 letters)

Database: /state/partition1/workspace/htdocs/173/omicshare/tools/Publi
c/data2/user/201804/03169b95f331372e8cde8461c7be3ca7//com50_0.fasta 
           2648 sequences; 1,102,136 total letters

Searching..................................................done


                                                                 Score    E
Sequences producing significant alignments:                      (bits) Value

XP_027227774.1 |cds_id rna-XM_027371973.1 |trans_id rna-XM_02737...    27   0.008

>XP_027227774.1 |cds_id rna-XM_027371973.1 |trans_id
           rna-XM_027371973.1 |gene_id gene-LOC113819780
          Length = 316

 Score = 26.6 bits (57), Expect = 0.008,   Method: Compositional matrix adjust.
 Identities = 11/13 (84%), Positives = 12/13 (92%)

Query: 1   NFDEIDRSGFGFA 13
           NFDEIDR+G GFA
Sbjct: 106 NFDEIDRAGMGFA 118


 Score = 26.6 bits (57), Expect = 0.008,   Method: Compositional matrix adjust.
 Identities = 11/13 (84%), Positives = 12/13 (92%)

Query: 1   NFDEIDRSGFGFA 13
           NFDEIDR+G GFA
Sbjct: 121 NFDEIDRAGMGFA 133


 Score = 26.6 bits (57), Expect = 0.008,   Method: Compositional matrix adjust.
 Identities = 11/13 (84%), Positives = 12/13 (92%)

Query: 1   NFDEIDRSGFGFA 13
           NFDEIDR+G GFA
Sbjct: 136 NFDEIDRAGMGFA 148


 Score = 26.6 bits (57), Expect = 0.008,   Method: Compositional matrix adjust.
 Identities = 11/13 (84%), Positives = 12/13 (92%)

Query: 1   NFDEIDRSGFGFA 13
           NFDEIDR+G GFA
Sbjct: 151 NFDEIDRAGMGFA 163


 Score = 26.6 bits (57), Expect = 0.008,   Method: Compositional matrix adjust.
 Identities = 11/13 (84%), Positives = 12/13 (92%)

Query: 1   NFDEIDRSGFGFA 13
           NFDEIDR+G GFA
Sbjct: 166 NFDEIDRAGMGFA 178


 Score = 26.6 bits (57), Expect = 0.008,   Method: Compositional matrix adjust.
 Identities = 11/13 (84%), Positives = 12/13 (92%)

Query: 1   NFDEIDRSGFGFA 13
           NFDEIDR+G GFA
Sbjct: 181 NFDEIDRAGMGFA 193


 Score = 26.6 bits (57), Expect = 0.008,   Method: Compositional matrix adjust.
 Identities = 11/13 (84%), Positives = 12/13 (92%)

Query: 1   NFDEIDRSGFGFA 13
           NFDEIDR+G GFA
Sbjct: 196 NFDEIDRAGMGFA 208


 Score = 26.6 bits (57), Expect = 0.008,   Method: Compositional matrix adjust.
 Identities = 11/13 (84%), Positives = 12/13 (92%)

Query: 1   NFDEIDRSGFGFA 13
           NFDEIDR+G GFA
Sbjct: 211 NFDEIDRAGMGFA 223


 Score = 26.6 bits (57), Expect = 0.008,   Method: Compositional matrix adjust.
 Identities = 11/13 (84%), Positives = 12/13 (92%)

Query: 1   NFDEIDRSGFGFA 13
           NFDEIDR+G GFA
Sbjct: 226 NFDEIDRAGMGFA 238


 Score = 26.6 bits (57), Expect = 0.008,   Method: Compositional matrix adjust.
 Identities = 11/13 (84%), Positives = 12/13 (92%)

Query: 1   NFDEIDRSGFGFA 13
           NFDEIDR+G GFA
Sbjct: 241 NFDEIDRAGMGFA 253


 Score = 26.6 bits (57), Expect = 0.008,   Method: Compositional matrix adjust.
 Identities = 11/13 (84%), Positives = 12/13 (92%)

Query: 1   NFDEIDRSGFGFA 13
           NFDEIDR+G GFA
Sbjct: 256 NFDEIDRAGMGFA 268


 Score = 26.6 bits (57), Expect = 0.008,   Method: Compositional matrix adjust.
 Identities = 11/13 (84%), Positives = 12/13 (92%)

Query: 1   NFDEIDRSGFGFA 13
           NFDEIDR+G GFA
Sbjct: 271 NFDEIDRAGMGFA 283


 Score = 21.6 bits (44), Expect = 0.44,   Method: Compositional matrix adjust.
 Identities = 8/10 (80%), Positives = 10/10 (100%)

Query: 1   NFDEIDRSGF 10
           NFDEIDR+G+
Sbjct: 286 NFDEIDRAGW 295


BLASTP 2.2.26 [Sep-21-2011]


Reference: Altschul, Stephen F., Thomas L. Madden, Alejandro A. Schaffer, 
Jinghui Zhang, Zheng Zhang, Webb Miller, and David J. Lipman (1997), 
"Gapped BLAST and PSI-BLAST: a new generation of protein database search
programs",  Nucleic Acids Res. 25:3389-3402.

Reference for compositional score matrix adjustment: Altschul, Stephen F., 
John C. Wootton, E. Michael Gertz, Richa Agarwala, Aleksandr Morgulis,
Alejandro A. Schaffer, and Yi-Kuo Yu (2005) "Protein database searches
using compositionally adjusted substitution matrices", FEBS J. 272:5101-5109.

Query= Ocrokinin7
         (13 letters)

Database: /state/partition1/workspace/htdocs/173/omicshare/tools/Publi
c/data2/user/201804/03169b95f331372e8cde8461c7be3ca7//com50_0.fasta 
           2648 sequences; 1,102,136 total letters

Searching..................................................done


                                                                 Score    E
Sequences producing significant alignments:                      (bits) Value

XP_027227774.1 |cds_id rna-XM_027371973.1 |trans_id rna-XM_02737...    25   0.019

>XP_027227774.1 |cds_id rna-XM_027371973.1 |trans_id
           rna-XM_027371973.1 |gene_id gene-LOC113819780
          Length = 316

 Score = 25.4 bits (54), Expect = 0.019,   Method: Compositional matrix adjust.
 Identities = 10/13 (76%), Positives = 11/13 (84%)

Query: 1   NFDEIDRSGFGFV 13
           NFDEIDR+G GF 
Sbjct: 106 NFDEIDRAGMGFA 118


 Score = 25.4 bits (54), Expect = 0.019,   Method: Compositional matrix adjust.
 Identities = 10/13 (76%), Positives = 11/13 (84%)

Query: 1   NFDEIDRSGFGFV 13
           NFDEIDR+G GF 
Sbjct: 121 NFDEIDRAGMGFA 133


 Score = 25.4 bits (54), Expect = 0.019,   Method: Compositional matrix adjust.
 Identities = 10/13 (76%), Positives = 11/13 (84%)

Query: 1   NFDEIDRSGFGFV 13
           NFDEIDR+G GF 
Sbjct: 136 NFDEIDRAGMGFA 148


 Score = 25.4 bits (54), Expect = 0.019,   Method: Compositional matrix adjust.
 Identities = 10/13 (76%), Positives = 11/13 (84%)

Query: 1   NFDEIDRSGFGFV 13
           NFDEIDR+G GF 
Sbjct: 151 NFDEIDRAGMGFA 163


 Score = 25.4 bits (54), Expect = 0.019,   Method: Compositional matrix adjust.
 Identities = 10/13 (76%), Positives = 11/13 (84%)

Query: 1   NFDEIDRSGFGFV 13
           NFDEIDR+G GF 
Sbjct: 166 NFDEIDRAGMGFA 178


 Score = 25.4 bits (54), Expect = 0.019,   Method: Compositional matrix adjust.
 Identities = 10/13 (76%), Positives = 11/13 (84%)

Query: 1   NFDEIDRSGFGFV 13
           NFDEIDR+G GF 
Sbjct: 181 NFDEIDRAGMGFA 193


 Score = 25.4 bits (54), Expect = 0.019,   Method: Compositional matrix adjust.
 Identities = 10/13 (76%), Positives = 11/13 (84%)

Query: 1   NFDEIDRSGFGFV 13
           NFDEIDR+G GF 
Sbjct: 196 NFDEIDRAGMGFA 208


 Score = 25.4 bits (54), Expect = 0.019,   Method: Compositional matrix adjust.
 Identities = 10/13 (76%), Positives = 11/13 (84%)

Query: 1   NFDEIDRSGFGFV 13
           NFDEIDR+G GF 
Sbjct: 211 NFDEIDRAGMGFA 223


 Score = 25.4 bits (54), Expect = 0.019,   Method: Compositional matrix adjust.
 Identities = 10/13 (76%), Positives = 11/13 (84%)

Query: 1   NFDEIDRSGFGFV 13
           NFDEIDR+G GF 
Sbjct: 226 NFDEIDRAGMGFA 238


 Score = 25.4 bits (54), Expect = 0.019,   Method: Compositional matrix adjust.
 Identities = 10/13 (76%), Positives = 11/13 (84%)

Query: 1   NFDEIDRSGFGFV 13
           NFDEIDR+G GF 
Sbjct: 241 NFDEIDRAGMGFA 253


 Score = 25.4 bits (54), Expect = 0.019,   Method: Compositional matrix adjust.
 Identities = 10/13 (76%), Positives = 11/13 (84%)

Query: 1   NFDEIDRSGFGFV 13
           NFDEIDR+G GF 
Sbjct: 256 NFDEIDRAGMGFA 268


 Score = 25.4 bits (54), Expect = 0.019,   Method: Compositional matrix adjust.
 Identities = 10/13 (76%), Positives = 11/13 (84%)

Query: 1   NFDEIDRSGFGFV 13
           NFDEIDR+G GF 
Sbjct: 271 NFDEIDRAGMGFA 283


 Score = 21.6 bits (44), Expect = 0.41,   Method: Compositional matrix adjust.
 Identities = 8/11 (72%), Positives = 10/11 (90%)

Query: 1   NFDEIDRSGFG 11
           NFDEIDR+G+ 
Sbjct: 286 NFDEIDRAGWA 296


BLASTP 2.2.26 [Sep-21-2011]


Reference: Altschul, Stephen F., Thomas L. Madden, Alejandro A. Schaffer, 
Jinghui Zhang, Zheng Zhang, Webb Miller, and David J. Lipman (1997), 
"Gapped BLAST and PSI-BLAST: a new generation of protein database search
programs",  Nucleic Acids Res. 25:3389-3402.

Reference for compositional score matrix adjustment: Altschul, Stephen F., 
John C. Wootton, E. Michael Gertz, Richa Agarwala, Aleksandr Morgulis,
Alejandro A. Schaffer, and Yi-Kuo Yu (2005) "Protein database searches
using compositionally adjusted substitution matrices", FEBS J. 272:5101-5109.

Query= Ocrokinin8
         (13 letters)

Database: /state/partition1/workspace/htdocs/173/omicshare/tools/Publi
c/data2/user/201804/03169b95f331372e8cde8461c7be3ca7//com50_0.fasta 
           2648 sequences; 1,102,136 total letters

Searching..................................................done


                                                                 Score    E
Sequences producing significant alignments:                      (bits) Value

XP_027227774.1 |cds_id rna-XM_027371973.1 |trans_id rna-XM_02737...    25   0.029

>XP_027227774.1 |cds_id rna-XM_027371973.1 |trans_id
           rna-XM_027371973.1 |gene_id gene-LOC113819780
          Length = 316

 Score = 25.0 bits (53), Expect = 0.029,   Method: Compositional matrix adjust.
 Identities = 10/12 (83%), Positives = 11/12 (91%)

Query: 1   NFDEIDRSGFGF 12
           NFDEIDR+G GF
Sbjct: 106 NFDEIDRAGMGF 117


 Score = 25.0 bits (53), Expect = 0.029,   Method: Compositional matrix adjust.
 Identities = 10/12 (83%), Positives = 11/12 (91%)

Query: 1   NFDEIDRSGFGF 12
           NFDEIDR+G GF
Sbjct: 121 NFDEIDRAGMGF 132


 Score = 25.0 bits (53), Expect = 0.029,   Method: Compositional matrix adjust.
 Identities = 10/12 (83%), Positives = 11/12 (91%)

Query: 1   NFDEIDRSGFGF 12
           NFDEIDR+G GF
Sbjct: 136 NFDEIDRAGMGF 147


 Score = 25.0 bits (53), Expect = 0.029,   Method: Compositional matrix adjust.
 Identities = 10/12 (83%), Positives = 11/12 (91%)

Query: 1   NFDEIDRSGFGF 12
           NFDEIDR+G GF
Sbjct: 151 NFDEIDRAGMGF 162


 Score = 25.0 bits (53), Expect = 0.029,   Method: Compositional matrix adjust.
 Identities = 10/12 (83%), Positives = 11/12 (91%)

Query: 1   NFDEIDRSGFGF 12
           NFDEIDR+G GF
Sbjct: 166 NFDEIDRAGMGF 177


 Score = 25.0 bits (53), Expect = 0.029,   Method: Compositional matrix adjust.
 Identities = 10/12 (83%), Positives = 11/12 (91%)

Query: 1   NFDEIDRSGFGF 12
           NFDEIDR+G GF
Sbjct: 181 NFDEIDRAGMGF 192


 Score = 25.0 bits (53), Expect = 0.029,   Method: Compositional matrix adjust.
 Identities = 10/12 (83%), Positives = 11/12 (91%)

Query: 1   NFDEIDRSGFGF 12
           NFDEIDR+G GF
Sbjct: 196 NFDEIDRAGMGF 207


 Score = 25.0 bits (53), Expect = 0.029,   Method: Compositional matrix adjust.
 Identities = 10/12 (83%), Positives = 11/12 (91%)

Query: 1   NFDEIDRSGFGF 12
           NFDEIDR+G GF
Sbjct: 211 NFDEIDRAGMGF 222


 Score = 25.0 bits (53), Expect = 0.029,   Method: Compositional matrix adjust.
 Identities = 10/12 (83%), Positives = 11/12 (91%)

Query: 1   NFDEIDRSGFGF 12
           NFDEIDR+G GF
Sbjct: 226 NFDEIDRAGMGF 237


 Score = 25.0 bits (53), Expect = 0.029,   Method: Compositional matrix adjust.
 Identities = 10/12 (83%), Positives = 11/12 (91%)

Query: 1   NFDEIDRSGFGF 12
           NFDEIDR+G GF
Sbjct: 241 NFDEIDRAGMGF 252


 Score = 25.0 bits (53), Expect = 0.029,   Method: Compositional matrix adjust.
 Identities = 10/12 (83%), Positives = 11/12 (91%)

Query: 1   NFDEIDRSGFGF 12
           NFDEIDR+G GF
Sbjct: 256 NFDEIDRAGMGF 267


 Score = 25.0 bits (53), Expect = 0.029,   Method: Compositional matrix adjust.
 Identities = 10/12 (83%), Positives = 11/12 (91%)

Query: 1   NFDEIDRSGFGF 12
           NFDEIDR+G GF
Sbjct: 271 NFDEIDRAGMGF 282


 Score = 21.6 bits (44), Expect = 0.44,   Method: Compositional matrix adjust.
 Identities = 8/11 (72%), Positives = 10/11 (90%)

Query: 1   NFDEIDRSGFG 11
           NFDEIDR+G+ 
Sbjct: 286 NFDEIDRAGWA 296


BLASTP 2.2.26 [Sep-21-2011]


Reference: Altschul, Stephen F., Thomas L. Madden, Alejandro A. Schaffer, 
Jinghui Zhang, Zheng Zhang, Webb Miller, and David J. Lipman (1997), 
"Gapped BLAST and PSI-BLAST: a new generation of protein database search
programs",  Nucleic Acids Res. 25:3389-3402.

Reference for compositional score matrix adjustment: Altschul, Stephen F., 
John C. Wootton, E. Michael Gertz, Richa Agarwala, Aleksandr Morgulis,
Alejandro A. Schaffer, and Yi-Kuo Yu (2005) "Protein database searches
using compositionally adjusted substitution matrices", FEBS J. 272:5101-5109.

Query= Ocrokinin9
         (13 letters)

Database: /state/partition1/workspace/htdocs/173/omicshare/tools/Publi
c/data2/user/201804/03169b95f331372e8cde8461c7be3ca7//com50_0.fasta 
           2648 sequences; 1,102,136 total letters

Searching..................................................done


                                                                 Score    E
Sequences producing significant alignments:                      (bits) Value

XP_027227774.1 |cds_id rna-XM_027371973.1 |trans_id rna-XM_02737...    23   0.078

>XP_027227774.1 |cds_id rna-XM_027371973.1 |trans_id
           rna-XM_027371973.1 |gene_id gene-LOC113819780
          Length = 316

 Score = 23.5 bits (49), Expect = 0.078,   Method: Compositional matrix adjust.
 Identities = 9/13 (69%), Positives = 10/13 (76%)

Query: 1   NFDEIDRSSFGFV 13
           NFDEIDR+  GF 
Sbjct: 106 NFDEIDRAGMGFA 118


 Score = 23.5 bits (49), Expect = 0.078,   Method: Compositional matrix adjust.
 Identities = 9/13 (69%), Positives = 10/13 (76%)

Query: 1   NFDEIDRSSFGFV 13
           NFDEIDR+  GF 
Sbjct: 121 NFDEIDRAGMGFA 133


 Score = 23.5 bits (49), Expect = 0.078,   Method: Compositional matrix adjust.
 Identities = 9/13 (69%), Positives = 10/13 (76%)

Query: 1   NFDEIDRSSFGFV 13
           NFDEIDR+  GF 
Sbjct: 136 NFDEIDRAGMGFA 148


 Score = 23.5 bits (49), Expect = 0.078,   Method: Compositional matrix adjust.
 Identities = 9/13 (69%), Positives = 10/13 (76%)

Query: 1   NFDEIDRSSFGFV 13
           NFDEIDR+  GF 
Sbjct: 151 NFDEIDRAGMGFA 163


 Score = 23.5 bits (49), Expect = 0.078,   Method: Compositional matrix adjust.
 Identities = 9/13 (69%), Positives = 10/13 (76%)

Query: 1   NFDEIDRSSFGFV 13
           NFDEIDR+  GF 
Sbjct: 166 NFDEIDRAGMGFA 178


 Score = 23.5 bits (49), Expect = 0.078,   Method: Compositional matrix adjust.
 Identities = 9/13 (69%), Positives = 10/13 (76%)

Query: 1   NFDEIDRSSFGFV 13
           NFDEIDR+  GF 
Sbjct: 181 NFDEIDRAGMGFA 193


 Score = 23.5 bits (49), Expect = 0.078,   Method: Compositional matrix adjust.
 Identities = 9/13 (69%), Positives = 10/13 (76%)

Query: 1   NFDEIDRSSFGFV 13
           NFDEIDR+  GF 
Sbjct: 196 NFDEIDRAGMGFA 208


 Score = 23.5 bits (49), Expect = 0.078,   Method: Compositional matrix adjust.
 Identities = 9/13 (69%), Positives = 10/13 (76%)

Query: 1   NFDEIDRSSFGFV 13
           NFDEIDR+  GF 
Sbjct: 211 NFDEIDRAGMGFA 223


 Score = 23.5 bits (49), Expect = 0.078,   Method: Compositional matrix adjust.
 Identities = 9/13 (69%), Positives = 10/13 (76%)

Query: 1   NFDEIDRSSFGFV 13
           NFDEIDR+  GF 
Sbjct: 226 NFDEIDRAGMGFA 238


 Score = 23.5 bits (49), Expect = 0.078,   Method: Compositional matrix adjust.
 Identities = 9/13 (69%), Positives = 10/13 (76%)

Query: 1   NFDEIDRSSFGFV 13
           NFDEIDR+  GF 
Sbjct: 241 NFDEIDRAGMGFA 253


 Score = 23.5 bits (49), Expect = 0.078,   Method: Compositional matrix adjust.
 Identities = 9/13 (69%), Positives = 10/13 (76%)

Query: 1   NFDEIDRSSFGFV 13
           NFDEIDR+  GF 
Sbjct: 256 NFDEIDRAGMGFA 268


 Score = 23.5 bits (49), Expect = 0.078,   Method: Compositional matrix adjust.
 Identities = 9/13 (69%), Positives = 10/13 (76%)

Query: 1   NFDEIDRSSFGFV 13
           NFDEIDR+  GF 
Sbjct: 271 NFDEIDRAGMGFA 283


BLASTP 2.2.26 [Sep-21-2011]


Reference: Altschul, Stephen F., Thomas L. Madden, Alejandro A. Schaffer, 
Jinghui Zhang, Zheng Zhang, Webb Miller, and David J. Lipman (1997), 
"Gapped BLAST and PSI-BLAST: a new generation of protein database search
programs",  Nucleic Acids Res. 25:3389-3402.

Reference for compositional score matrix adjustment: Altschul, Stephen F., 
John C. Wootton, E. Michael Gertz, Richa Agarwala, Aleksandr Morgulis,
Alejandro A. Schaffer, and Yi-Kuo Yu (2005) "Protein database searches
using compositionally adjusted substitution matrices", FEBS J. 272:5101-5109.

Query= Ocrokinin10
         (13 letters)

Database: /state/partition1/workspace/htdocs/173/omicshare/tools/Publi
c/data2/user/201804/03169b95f331372e8cde8461c7be3ca7//com50_0.fasta 
           2648 sequences; 1,102,136 total letters

Searching..................................................done


                                                                 Score    E
Sequences producing significant alignments:                      (bits) Value

XP_027227774.1 |cds_id rna-XM_027371973.1 |trans_id rna-XM_02737...    23   0.12 

>XP_027227774.1 |cds_id rna-XM_027371973.1 |trans_id
           rna-XM_027371973.1 |gene_id gene-LOC113819780
          Length = 316

 Score = 23.1 bits (48), Expect = 0.12,   Method: Compositional matrix adjust.
 Identities = 9/12 (75%), Positives = 10/12 (83%)

Query: 1   NFDEIDRSSFGF 12
           NFDEIDR+  GF
Sbjct: 106 NFDEIDRAGMGF 117


 Score = 23.1 bits (48), Expect = 0.12,   Method: Compositional matrix adjust.
 Identities = 9/12 (75%), Positives = 10/12 (83%)

Query: 1   NFDEIDRSSFGF 12
           NFDEIDR+  GF
Sbjct: 121 NFDEIDRAGMGF 132


 Score = 23.1 bits (48), Expect = 0.12,   Method: Compositional matrix adjust.
 Identities = 9/12 (75%), Positives = 10/12 (83%)

Query: 1   NFDEIDRSSFGF 12
           NFDEIDR+  GF
Sbjct: 136 NFDEIDRAGMGF 147


 Score = 23.1 bits (48), Expect = 0.12,   Method: Compositional matrix adjust.
 Identities = 9/12 (75%), Positives = 10/12 (83%)

Query: 1   NFDEIDRSSFGF 12
           NFDEIDR+  GF
Sbjct: 151 NFDEIDRAGMGF 162


 Score = 23.1 bits (48), Expect = 0.12,   Method: Compositional matrix adjust.
 Identities = 9/12 (75%), Positives = 10/12 (83%)

Query: 1   NFDEIDRSSFGF 12
           NFDEIDR+  GF
Sbjct: 166 NFDEIDRAGMGF 177


 Score = 23.1 bits (48), Expect = 0.12,   Method: Compositional matrix adjust.
 Identities = 9/12 (75%), Positives = 10/12 (83%)

Query: 1   NFDEIDRSSFGF 12
           NFDEIDR+  GF
Sbjct: 181 NFDEIDRAGMGF 192


 Score = 23.1 bits (48), Expect = 0.12,   Method: Compositional matrix adjust.
 Identities = 9/12 (75%), Positives = 10/12 (83%)

Query: 1   NFDEIDRSSFGF 12
           NFDEIDR+  GF
Sbjct: 196 NFDEIDRAGMGF 207


 Score = 23.1 bits (48), Expect = 0.12,   Method: Compositional matrix adjust.
 Identities = 9/12 (75%), Positives = 10/12 (83%)

Query: 1   NFDEIDRSSFGF 12
           NFDEIDR+  GF
Sbjct: 211 NFDEIDRAGMGF 222


 Score = 23.1 bits (48), Expect = 0.12,   Method: Compositional matrix adjust.
 Identities = 9/12 (75%), Positives = 10/12 (83%)

Query: 1   NFDEIDRSSFGF 12
           NFDEIDR+  GF
Sbjct: 226 NFDEIDRAGMGF 237


 Score = 23.1 bits (48), Expect = 0.12,   Method: Compositional matrix adjust.
 Identities = 9/12 (75%), Positives = 10/12 (83%)

Query: 1   NFDEIDRSSFGF 12
           NFDEIDR+  GF
Sbjct: 241 NFDEIDRAGMGF 252


 Score = 23.1 bits (48), Expect = 0.12,   Method: Compositional matrix adjust.
 Identities = 9/12 (75%), Positives = 10/12 (83%)

Query: 1   NFDEIDRSSFGF 12
           NFDEIDR+  GF
Sbjct: 256 NFDEIDRAGMGF 267


 Score = 23.1 bits (48), Expect = 0.12,   Method: Compositional matrix adjust.
 Identities = 9/12 (75%), Positives = 10/12 (83%)

Query: 1   NFDEIDRSSFGF 12
           NFDEIDR+  GF
Sbjct: 271 NFDEIDRAGMGF 282


BLASTP 2.2.26 [Sep-21-2011]


Reference: Altschul, Stephen F., Thomas L. Madden, Alejandro A. Schaffer, 
Jinghui Zhang, Zheng Zhang, Webb Miller, and David J. Lipman (1997), 
"Gapped BLAST and PSI-BLAST: a new generation of protein database search
programs",  Nucleic Acids Res. 25:3389-3402.

Reference for compositional score matrix adjustment: Altschul, Stephen F., 
John C. Wootton, E. Michael Gertz, Richa Agarwala, Aleksandr Morgulis,
Alejandro A. Schaffer, and Yi-Kuo Yu (2005) "Protein database searches
using compositionally adjusted substitution matrices", FEBS J. 272:5101-5109.

Query= Ocrokinin11
         (13 letters)

Database: /state/partition1/workspace/htdocs/173/omicshare/tools/Publi
c/data2/user/201804/03169b95f331372e8cde8461c7be3ca7//com50_0.fasta 
           2648 sequences; 1,102,136 total letters

Searching..................................................done


                                                                 Score    E
Sequences producing significant alignments:                      (bits) Value

XP_027227774.1 |cds_id rna-XM_027371973.1 |trans_id rna-XM_02737...    25   0.035

>XP_027227774.1 |cds_id rna-XM_027371973.1 |trans_id
           rna-XM_027371973.1 |gene_id gene-LOC113819780
          Length = 316

 Score = 24.6 bits (52), Expect = 0.035,   Method: Compositional matrix adjust.
 Identities = 10/12 (83%), Positives = 10/12 (83%)

Query: 1   NFDEIDRTGFGF 12
           NFDEIDR G GF
Sbjct: 106 NFDEIDRAGMGF 117


 Score = 24.6 bits (52), Expect = 0.035,   Method: Compositional matrix adjust.
 Identities = 10/12 (83%), Positives = 10/12 (83%)

Query: 1   NFDEIDRTGFGF 12
           NFDEIDR G GF
Sbjct: 121 NFDEIDRAGMGF 132


 Score = 24.6 bits (52), Expect = 0.035,   Method: Compositional matrix adjust.
 Identities = 10/12 (83%), Positives = 10/12 (83%)

Query: 1   NFDEIDRTGFGF 12
           NFDEIDR G GF
Sbjct: 136 NFDEIDRAGMGF 147


 Score = 24.6 bits (52), Expect = 0.035,   Method: Compositional matrix adjust.
 Identities = 10/12 (83%), Positives = 10/12 (83%)

Query: 1   NFDEIDRTGFGF 12
           NFDEIDR G GF
Sbjct: 151 NFDEIDRAGMGF 162


 Score = 24.6 bits (52), Expect = 0.035,   Method: Compositional matrix adjust.
 Identities = 10/12 (83%), Positives = 10/12 (83%)

Query: 1   NFDEIDRTGFGF 12
           NFDEIDR G GF
Sbjct: 166 NFDEIDRAGMGF 177


 Score = 24.6 bits (52), Expect = 0.035,   Method: Compositional matrix adjust.
 Identities = 10/12 (83%), Positives = 10/12 (83%)

Query: 1   NFDEIDRTGFGF 12
           NFDEIDR G GF
Sbjct: 181 NFDEIDRAGMGF 192


 Score = 24.6 bits (52), Expect = 0.035,   Method: Compositional matrix adjust.
 Identities = 10/12 (83%), Positives = 10/12 (83%)

Query: 1   NFDEIDRTGFGF 12
           NFDEIDR G GF
Sbjct: 196 NFDEIDRAGMGF 207


 Score = 24.6 bits (52), Expect = 0.035,   Method: Compositional matrix adjust.
 Identities = 10/12 (83%), Positives = 10/12 (83%)

Query: 1   NFDEIDRTGFGF 12
           NFDEIDR G GF
Sbjct: 211 NFDEIDRAGMGF 222


 Score = 24.6 bits (52), Expect = 0.035,   Method: Compositional matrix adjust.
 Identities = 10/12 (83%), Positives = 10/12 (83%)

Query: 1   NFDEIDRTGFGF 12
           NFDEIDR G GF
Sbjct: 226 NFDEIDRAGMGF 237


 Score = 24.6 bits (52), Expect = 0.035,   Method: Compositional matrix adjust.
 Identities = 10/12 (83%), Positives = 10/12 (83%)

Query: 1   NFDEIDRTGFGF 12
           NFDEIDR G GF
Sbjct: 241 NFDEIDRAGMGF 252


 Score = 24.6 bits (52), Expect = 0.035,   Method: Compositional matrix adjust.
 Identities = 10/12 (83%), Positives = 10/12 (83%)

Query: 1   NFDEIDRTGFGF 12
           NFDEIDR G GF
Sbjct: 256 NFDEIDRAGMGF 267


 Score = 24.6 bits (52), Expect = 0.035,   Method: Compositional matrix adjust.
 Identities = 10/12 (83%), Positives = 10/12 (83%)

Query: 1   NFDEIDRTGFGF 12
           NFDEIDR G GF
Sbjct: 271 NFDEIDRAGMGF 282


 Score = 21.2 bits (43), Expect = 0.54,   Method: Compositional matrix adjust.
 Identities = 8/11 (72%), Positives = 9/11 (81%)

Query: 1   NFDEIDRTGFG 11
           NFDEIDR G+ 
Sbjct: 286 NFDEIDRAGWA 296


BLASTP 2.2.26 [Sep-21-2011]


Reference: Altschul, Stephen F., Thomas L. Madden, Alejandro A. Schaffer, 
Jinghui Zhang, Zheng Zhang, Webb Miller, and David J. Lipman (1997), 
"Gapped BLAST and PSI-BLAST: a new generation of protein database search
programs",  Nucleic Acids Res. 25:3389-3402.

Reference for compositional score matrix adjustment: Altschul, Stephen F., 
John C. Wootton, E. Michael Gertz, Richa Agarwala, Aleksandr Morgulis,
Alejandro A. Schaffer, and Yi-Kuo Yu (2005) "Protein database searches
using compositionally adjusted substitution matrices", FEBS J. 272:5101-5109.

Query= Ocrokinin12
         (9 letters)

Database: /state/partition1/workspace/htdocs/173/omicshare/tools/Publi
c/data2/user/201804/03169b95f331372e8cde8461c7be3ca7//com50_0.fasta 
           2648 sequences; 1,102,136 total letters

Searching..................................................done

 ***** No hits found ******


BLASTP 2.2.26 [Sep-21-2011]


Reference: Altschul, Stephen F., Thomas L. Madden, Alejandro A. Schaffer, 
Jinghui Zhang, Zheng Zhang, Webb Miller, and David J. Lipman (1997), 
"Gapped BLAST and PSI-BLAST: a new generation of protein database search
programs",  Nucleic Acids Res. 25:3389-3402.

Reference for compositional score matrix adjustment: Altschul, Stephen F., 
John C. Wootton, E. Michael Gertz, Richa Agarwala, Aleksandr Morgulis,
Alejandro A. Schaffer, and Yi-Kuo Yu (2005) "Protein database searches
using compositionally adjusted substitution matrices", FEBS J. 272:5101-5109.

Query= Ocrokinin13
         (12 letters)

Database: /state/partition1/workspace/htdocs/173/omicshare/tools/Publi
c/data2/user/201804/03169b95f331372e8cde8461c7be3ca7//com50_0.fasta 
           2648 sequences; 1,102,136 total letters

Searching..................................................done


                                                                 Score    E
Sequences producing significant alignments:                      (bits) Value

XP_027227774.1 |cds_id rna-XM_027371973.1 |trans_id rna-XM_02737...    20   1.5  

>XP_027227774.1 |cds_id rna-XM_027371973.1 |trans_id
           rna-XM_027371973.1 |gene_id gene-LOC113819780
          Length = 316

 Score = 20.0 bits (40), Expect = 1.5,   Method: Compositional matrix adjust.
 Identities = 7/11 (63%), Positives = 9/11 (81%)

Query: 1   FDELDRSSFGF 11
           FDE+DR+  GF
Sbjct: 107 FDEIDRAGMGF 117


 Score = 20.0 bits (40), Expect = 1.5,   Method: Compositional matrix adjust.
 Identities = 7/11 (63%), Positives = 9/11 (81%)

Query: 1   FDELDRSSFGF 11
           FDE+DR+  GF
Sbjct: 122 FDEIDRAGMGF 132


 Score = 20.0 bits (40), Expect = 1.5,   Method: Compositional matrix adjust.
 Identities = 7/11 (63%), Positives = 9/11 (81%)

Query: 1   FDELDRSSFGF 11
           FDE+DR+  GF
Sbjct: 137 FDEIDRAGMGF 147


 Score = 20.0 bits (40), Expect = 1.5,   Method: Compositional matrix adjust.
 Identities = 7/11 (63%), Positives = 9/11 (81%)

Query: 1   FDELDRSSFGF 11
           FDE+DR+  GF
Sbjct: 152 FDEIDRAGMGF 162


 Score = 20.0 bits (40), Expect = 1.5,   Method: Compositional matrix adjust.
 Identities = 7/11 (63%), Positives = 9/11 (81%)

Query: 1   FDELDRSSFGF 11
           FDE+DR+  GF
Sbjct: 167 FDEIDRAGMGF 177


 Score = 20.0 bits (40), Expect = 1.5,   Method: Compositional matrix adjust.
 Identities = 7/11 (63%), Positives = 9/11 (81%)

Query: 1   FDELDRSSFGF 11
           FDE+DR+  GF
Sbjct: 182 FDEIDRAGMGF 192


 Score = 20.0 bits (40), Expect = 1.5,   Method: Compositional matrix adjust.
 Identities = 7/11 (63%), Positives = 9/11 (81%)

Query: 1   FDELDRSSFGF 11
           FDE+DR+  GF
Sbjct: 197 FDEIDRAGMGF 207


 Score = 20.0 bits (40), Expect = 1.5,   Method: Compositional matrix adjust.
 Identities = 7/11 (63%), Positives = 9/11 (81%)

Query: 1   FDELDRSSFGF 11
           FDE+DR+  GF
Sbjct: 212 FDEIDRAGMGF 222


 Score = 20.0 bits (40), Expect = 1.5,   Method: Compositional matrix adjust.
 Identities = 7/11 (63%), Positives = 9/11 (81%)

Query: 1   FDELDRSSFGF 11
           FDE+DR+  GF
Sbjct: 227 FDEIDRAGMGF 237


 Score = 20.0 bits (40), Expect = 1.5,   Method: Compositional matrix adjust.
 Identities = 7/11 (63%), Positives = 9/11 (81%)

Query: 1   FDELDRSSFGF 11
           FDE+DR+  GF
Sbjct: 242 FDEIDRAGMGF 252


 Score = 20.0 bits (40), Expect = 1.5,   Method: Compositional matrix adjust.
 Identities = 7/11 (63%), Positives = 9/11 (81%)

Query: 1   FDELDRSSFGF 11
           FDE+DR+  GF
Sbjct: 257 FDEIDRAGMGF 267


 Score = 20.0 bits (40), Expect = 1.5,   Method: Compositional matrix adjust.
 Identities = 7/11 (63%), Positives = 9/11 (81%)

Query: 1   FDELDRSSFGF 11
           FDE+DR+  GF
Sbjct: 272 FDEIDRAGMGF 282


BLASTP 2.2.26 [Sep-21-2011]


Reference: Altschul, Stephen F., Thomas L. Madden, Alejandro A. Schaffer, 
Jinghui Zhang, Zheng Zhang, Webb Miller, and David J. Lipman (1997), 
"Gapped BLAST and PSI-BLAST: a new generation of protein database search
programs",  Nucleic Acids Res. 25:3389-3402.

Reference for compositional score matrix adjustment: Altschul, Stephen F., 
John C. Wootton, E. Michael Gertz, Richa Agarwala, Aleksandr Morgulis,
Alejandro A. Schaffer, and Yi-Kuo Yu (2005) "Protein database searches
using compositionally adjusted substitution matrices", FEBS J. 272:5101-5109.

Query= Ocrokinin14
         (13 letters)

Database: /state/partition1/workspace/htdocs/173/omicshare/tools/Publi
c/data2/user/201804/03169b95f331372e8cde8461c7be3ca7//com50_0.fasta 
           2648 sequences; 1,102,136 total letters

Searching..................................................done


                                                                 Score    E
Sequences producing significant alignments:                      (bits) Value

XP_027227774.1 |cds_id rna-XM_027371973.1 |trans_id rna-XM_02737...    20   1.5  

>XP_027227774.1 |cds_id rna-XM_027371973.1 |trans_id
           rna-XM_027371973.1 |gene_id gene-LOC113819780
          Length = 316

 Score = 20.0 bits (40), Expect = 1.5,   Method: Composition-based stats.
 Identities = 7/12 (58%), Positives = 10/12 (83%)

Query: 1   NFDELDRSSFGY 12
           NFDE+DR+  G+
Sbjct: 106 NFDEIDRAGMGF 117


 Score = 20.0 bits (40), Expect = 1.5,   Method: Composition-based stats.
 Identities = 7/12 (58%), Positives = 10/12 (83%)

Query: 1   NFDELDRSSFGY 12
           NFDE+DR+  G+
Sbjct: 121 NFDEIDRAGMGF 132


 Score = 20.0 bits (40), Expect = 1.5,   Method: Composition-based stats.
 Identities = 7/12 (58%), Positives = 10/12 (83%)

Query: 1   NFDELDRSSFGY 12
           NFDE+DR+  G+
Sbjct: 136 NFDEIDRAGMGF 147


 Score = 20.0 bits (40), Expect = 1.5,   Method: Composition-based stats.
 Identities = 7/12 (58%), Positives = 10/12 (83%)

Query: 1   NFDELDRSSFGY 12
           NFDE+DR+  G+
Sbjct: 151 NFDEIDRAGMGF 162


 Score = 20.0 bits (40), Expect = 1.5,   Method: Composition-based stats.
 Identities = 7/12 (58%), Positives = 10/12 (83%)

Query: 1   NFDELDRSSFGY 12
           NFDE+DR+  G+
Sbjct: 166 NFDEIDRAGMGF 177


 Score = 20.0 bits (40), Expect = 1.5,   Method: Composition-based stats.
 Identities = 7/12 (58%), Positives = 10/12 (83%)

Query: 1   NFDELDRSSFGY 12
           NFDE+DR+  G+
Sbjct: 181 NFDEIDRAGMGF 192


 Score = 20.0 bits (40), Expect = 1.5,   Method: Composition-based stats.
 Identities = 7/12 (58%), Positives = 10/12 (83%)

Query: 1   NFDELDRSSFGY 12
           NFDE+DR+  G+
Sbjct: 196 NFDEIDRAGMGF 207


 Score = 20.0 bits (40), Expect = 1.5,   Method: Composition-based stats.
 Identities = 7/12 (58%), Positives = 10/12 (83%)

Query: 1   NFDELDRSSFGY 12
           NFDE+DR+  G+
Sbjct: 211 NFDEIDRAGMGF 222


 Score = 20.0 bits (40), Expect = 1.5,   Method: Composition-based stats.
 Identities = 7/12 (58%), Positives = 10/12 (83%)

Query: 1   NFDELDRSSFGY 12
           NFDE+DR+  G+
Sbjct: 226 NFDEIDRAGMGF 237


 Score = 20.0 bits (40), Expect = 1.5,   Method: Composition-based stats.
 Identities = 7/12 (58%), Positives = 10/12 (83%)

Query: 1   NFDELDRSSFGY 12
           NFDE+DR+  G+
Sbjct: 241 NFDEIDRAGMGF 252


 Score = 20.0 bits (40), Expect = 1.5,   Method: Composition-based stats.
 Identities = 7/12 (58%), Positives = 10/12 (83%)

Query: 1   NFDELDRSSFGY 12
           NFDE+DR+  G+
Sbjct: 256 NFDEIDRAGMGF 267


 Score = 20.0 bits (40), Expect = 1.5,   Method: Composition-based stats.
 Identities = 7/12 (58%), Positives = 10/12 (83%)

Query: 1   NFDELDRSSFGY 12
           NFDE+DR+  G+
Sbjct: 271 NFDEIDRAGMGF 282


BLASTP 2.2.26 [Sep-21-2011]


Reference: Altschul, Stephen F., Thomas L. Madden, Alejandro A. Schaffer, 
Jinghui Zhang, Zheng Zhang, Webb Miller, and David J. Lipman (1997), 
"Gapped BLAST and PSI-BLAST: a new generation of protein database search
programs",  Nucleic Acids Res. 25:3389-3402.

Reference for compositional score matrix adjustment: Altschul, Stephen F., 
John C. Wootton, E. Michael Gertz, Richa Agarwala, Aleksandr Morgulis,
Alejandro A. Schaffer, and Yi-Kuo Yu (2005) "Protein database searches
using compositionally adjusted substitution matrices", FEBS J. 272:5101-5109.

Query= Ocrokinin15
         (14 letters)

Database: /state/partition1/workspace/htdocs/173/omicshare/tools/Publi
c/data2/user/201804/03169b95f331372e8cde8461c7be3ca7//com50_0.fasta 
           2648 sequences; 1,102,136 total letters

Searching..................................................done


                                                                 Score    E
Sequences producing significant alignments:                      (bits) Value

XP_027227774.1 |cds_id rna-XM_027371973.1 |trans_id rna-XM_02737...    22   0.22 

>XP_027227774.1 |cds_id rna-XM_027371973.1 |trans_id
           rna-XM_027371973.1 |gene_id gene-LOC113819780
          Length = 316

 Score = 22.3 bits (46), Expect = 0.22,   Method: Compositional matrix adjust.
 Identities = 9/14 (64%), Positives = 11/14 (78%)

Query: 1   NFDELDRSGTGDAP 14
           NFDE+DR+G G A 
Sbjct: 106 NFDEIDRAGMGFAK 119


 Score = 22.3 bits (46), Expect = 0.22,   Method: Compositional matrix adjust.
 Identities = 9/14 (64%), Positives = 11/14 (78%)

Query: 1   NFDELDRSGTGDAP 14
           NFDE+DR+G G A 
Sbjct: 121 NFDEIDRAGMGFAK 134


 Score = 22.3 bits (46), Expect = 0.22,   Method: Compositional matrix adjust.
 Identities = 9/14 (64%), Positives = 11/14 (78%)

Query: 1   NFDELDRSGTGDAP 14
           NFDE+DR+G G A 
Sbjct: 136 NFDEIDRAGMGFAK 149


 Score = 22.3 bits (46), Expect = 0.22,   Method: Compositional matrix adjust.
 Identities = 9/14 (64%), Positives = 11/14 (78%)

Query: 1   NFDELDRSGTGDAP 14
           NFDE+DR+G G A 
Sbjct: 151 NFDEIDRAGMGFAK 164


 Score = 22.3 bits (46), Expect = 0.22,   Method: Compositional matrix adjust.
 Identities = 9/14 (64%), Positives = 11/14 (78%)

Query: 1   NFDELDRSGTGDAP 14
           NFDE+DR+G G A 
Sbjct: 166 NFDEIDRAGMGFAK 179


 Score = 22.3 bits (46), Expect = 0.22,   Method: Compositional matrix adjust.
 Identities = 9/14 (64%), Positives = 11/14 (78%)

Query: 1   NFDELDRSGTGDAP 14
           NFDE+DR+G G A 
Sbjct: 181 NFDEIDRAGMGFAK 194


 Score = 22.3 bits (46), Expect = 0.22,   Method: Compositional matrix adjust.
 Identities = 9/14 (64%), Positives = 11/14 (78%)

Query: 1   NFDELDRSGTGDAP 14
           NFDE+DR+G G A 
Sbjct: 196 NFDEIDRAGMGFAK 209


 Score = 22.3 bits (46), Expect = 0.22,   Method: Compositional matrix adjust.
 Identities = 9/14 (64%), Positives = 11/14 (78%)

Query: 1   NFDELDRSGTGDAP 14
           NFDE+DR+G G A 
Sbjct: 211 NFDEIDRAGMGFAK 224


 Score = 22.3 bits (46), Expect = 0.22,   Method: Compositional matrix adjust.
 Identities = 9/14 (64%), Positives = 11/14 (78%)

Query: 1   NFDELDRSGTGDAP 14
           NFDE+DR+G G A 
Sbjct: 226 NFDEIDRAGMGFAK 239


 Score = 22.3 bits (46), Expect = 0.22,   Method: Compositional matrix adjust.
 Identities = 9/14 (64%), Positives = 11/14 (78%)

Query: 1   NFDELDRSGTGDAP 14
           NFDE+DR+G G A 
Sbjct: 241 NFDEIDRAGMGFAK 254


 Score = 22.3 bits (46), Expect = 0.22,   Method: Compositional matrix adjust.
 Identities = 9/14 (64%), Positives = 11/14 (78%)

Query: 1   NFDELDRSGTGDAP 14
           NFDE+DR+G G A 
Sbjct: 256 NFDEIDRAGMGFAK 269


 Score = 22.3 bits (46), Expect = 0.22,   Method: Compositional matrix adjust.
 Identities = 9/14 (64%), Positives = 11/14 (78%)

Query: 1   NFDELDRSGTGDAP 14
           NFDE+DR+G G A 
Sbjct: 271 NFDEIDRAGMGFAK 284


 Score = 20.0 bits (40), Expect = 1.3,   Method: Compositional matrix adjust.
 Identities = 7/9 (77%), Positives = 9/9 (100%)

Query: 1   NFDELDRSG 9
           NFDE+DR+G
Sbjct: 286 NFDEIDRAG 294


BLASTP 2.2.26 [Sep-21-2011]


Reference: Altschul, Stephen F., Thomas L. Madden, Alejandro A. Schaffer, 
Jinghui Zhang, Zheng Zhang, Webb Miller, and David J. Lipman (1997), 
"Gapped BLAST and PSI-BLAST: a new generation of protein database search
programs",  Nucleic Acids Res. 25:3389-3402.

Reference for compositional score matrix adjustment: Altschul, Stephen F., 
John C. Wootton, E. Michael Gertz, Richa Agarwala, Aleksandr Morgulis,
Alejandro A. Schaffer, and Yi-Kuo Yu (2005) "Protein database searches
using compositionally adjusted substitution matrices", FEBS J. 272:5101-5109.

Query= Ocrokinin16
         (14 letters)

Database: /state/partition1/workspace/htdocs/173/omicshare/tools/Publi
c/data2/user/201804/03169b95f331372e8cde8461c7be3ca7//com50_0.fasta 
           2648 sequences; 1,102,136 total letters

Searching..................................................done


                                                                 Score    E
Sequences producing significant alignments:                      (bits) Value

XP_027227774.1 |cds_id rna-XM_027371973.1 |trans_id rna-XM_02737...    24   0.054

>XP_027227774.1 |cds_id rna-XM_027371973.1 |trans_id
           rna-XM_027371973.1 |gene_id gene-LOC113819780
          Length = 316

 Score = 24.3 bits (51), Expect = 0.054,   Method: Compositional matrix adjust.
 Identities = 9/14 (64%), Positives = 12/14 (85%)

Query: 1   SSFDELDRSGFGFA 14
            +FDE+DR+G GFA
Sbjct: 105 KNFDEIDRAGMGFA 118


 Score = 23.9 bits (50), Expect = 0.060,   Method: Compositional matrix adjust.
 Identities = 9/13 (69%), Positives = 12/13 (92%)

Query: 2   SFDELDRSGFGFA 14
           +FDE+DR+G GFA
Sbjct: 121 NFDEIDRAGMGFA 133


 Score = 23.9 bits (50), Expect = 0.060,   Method: Compositional matrix adjust.
 Identities = 9/13 (69%), Positives = 12/13 (92%)

Query: 2   SFDELDRSGFGFA 14
           +FDE+DR+G GFA
Sbjct: 136 NFDEIDRAGMGFA 148


 Score = 23.9 bits (50), Expect = 0.060,   Method: Compositional matrix adjust.
 Identities = 9/13 (69%), Positives = 12/13 (92%)

Query: 2   SFDELDRSGFGFA 14
           +FDE+DR+G GFA
Sbjct: 151 NFDEIDRAGMGFA 163


 Score = 23.9 bits (50), Expect = 0.060,   Method: Compositional matrix adjust.
 Identities = 9/13 (69%), Positives = 12/13 (92%)

Query: 2   SFDELDRSGFGFA 14
           +FDE+DR+G GFA
Sbjct: 166 NFDEIDRAGMGFA 178


 Score = 23.9 bits (50), Expect = 0.060,   Method: Compositional matrix adjust.
 Identities = 9/13 (69%), Positives = 12/13 (92%)

Query: 2   SFDELDRSGFGFA 14
           +FDE+DR+G GFA
Sbjct: 181 NFDEIDRAGMGFA 193


 Score = 23.9 bits (50), Expect = 0.060,   Method: Compositional matrix adjust.
 Identities = 9/13 (69%), Positives = 12/13 (92%)

Query: 2   SFDELDRSGFGFA 14
           +FDE+DR+G GFA
Sbjct: 196 NFDEIDRAGMGFA 208


 Score = 23.9 bits (50), Expect = 0.060,   Method: Compositional matrix adjust.
 Identities = 9/13 (69%), Positives = 12/13 (92%)

Query: 2   SFDELDRSGFGFA 14
           +FDE+DR+G GFA
Sbjct: 211 NFDEIDRAGMGFA 223


 Score = 23.9 bits (50), Expect = 0.060,   Method: Compositional matrix adjust.
 Identities = 9/13 (69%), Positives = 12/13 (92%)

Query: 2   SFDELDRSGFGFA 14
           +FDE+DR+G GFA
Sbjct: 226 NFDEIDRAGMGFA 238


 Score = 23.9 bits (50), Expect = 0.060,   Method: Compositional matrix adjust.
 Identities = 9/13 (69%), Positives = 12/13 (92%)

Query: 2   SFDELDRSGFGFA 14
           +FDE+DR+G GFA
Sbjct: 241 NFDEIDRAGMGFA 253


 Score = 23.9 bits (50), Expect = 0.060,   Method: Compositional matrix adjust.
 Identities = 9/13 (69%), Positives = 12/13 (92%)

Query: 2   SFDELDRSGFGFA 14
           +FDE+DR+G GFA
Sbjct: 256 NFDEIDRAGMGFA 268


 Score = 23.9 bits (50), Expect = 0.060,   Method: Compositional matrix adjust.
 Identities = 9/13 (69%), Positives = 12/13 (92%)

Query: 2   SFDELDRSGFGFA 14
           +FDE+DR+G GFA
Sbjct: 271 NFDEIDRAGMGFA 283


BLASTP 2.2.26 [Sep-21-2011]


Reference: Altschul, Stephen F., Thomas L. Madden, Alejandro A. Schaffer, 
Jinghui Zhang, Zheng Zhang, Webb Miller, and David J. Lipman (1997), 
"Gapped BLAST and PSI-BLAST: a new generation of protein database search
programs",  Nucleic Acids Res. 25:3389-3402.

Reference for compositional score matrix adjustment: Altschul, Stephen F., 
John C. Wootton, E. Michael Gertz, Richa Agarwala, Aleksandr Morgulis,
Alejandro A. Schaffer, and Yi-Kuo Yu (2005) "Protein database searches
using compositionally adjusted substitution matrices", FEBS J. 272:5101-5109.

Query= Ocrokinin17
         (13 letters)

Database: /state/partition1/workspace/htdocs/173/omicshare/tools/Publi
c/data2/user/201804/03169b95f331372e8cde8461c7be3ca7//com50_0.fasta 
           2648 sequences; 1,102,136 total letters

Searching..................................................done

 ***** No hits found ******


BLASTP 2.2.26 [Sep-21-2011]


Reference: Altschul, Stephen F., Thomas L. Madden, Alejandro A. Schaffer, 
Jinghui Zhang, Zheng Zhang, Webb Miller, and David J. Lipman (1997), 
"Gapped BLAST and PSI-BLAST: a new generation of protein database search
programs",  Nucleic Acids Res. 25:3389-3402.

Reference for compositional score matrix adjustment: Altschul, Stephen F., 
John C. Wootton, E. Michael Gertz, Richa Agarwala, Aleksandr Morgulis,
Alejandro A. Schaffer, and Yi-Kuo Yu (2005) "Protein database searches
using compositionally adjusted substitution matrices", FEBS J. 272:5101-5109.

Query= Ocrokinin18
         (10 letters)

Database: /state/partition1/workspace/htdocs/173/omicshare/tools/Publi
c/data2/user/201804/03169b95f331372e8cde8461c7be3ca7//com50_0.fasta 
           2648 sequences; 1,102,136 total letters

Searching..................................................done


                                                                 Score    E
Sequences producing significant alignments:                      (bits) Value

XP_027227774.1 |cds_id rna-XM_027371973.1 |trans_id rna-XM_02737...    20   0.94 

>XP_027227774.1 |cds_id rna-XM_027371973.1 |trans_id
           rna-XM_027371973.1 |gene_id gene-LOC113819780
          Length = 316

 Score = 20.4 bits (41), Expect = 0.94,   Method: Compositional matrix adjust.
 Identities = 8/10 (80%), Positives = 9/10 (90%)

Query: 1   EIDRSGFGFA 10
           EIDR+G GFA
Sbjct: 109 EIDRAGMGFA 118


 Score = 20.4 bits (41), Expect = 0.94,   Method: Compositional matrix adjust.
 Identities = 8/10 (80%), Positives = 9/10 (90%)

Query: 1   EIDRSGFGFA 10
           EIDR+G GFA
Sbjct: 124 EIDRAGMGFA 133


 Score = 20.4 bits (41), Expect = 0.94,   Method: Compositional matrix adjust.
 Identities = 8/10 (80%), Positives = 9/10 (90%)

Query: 1   EIDRSGFGFA 10
           EIDR+G GFA
Sbjct: 139 EIDRAGMGFA 148


 Score = 20.4 bits (41), Expect = 0.94,   Method: Compositional matrix adjust.
 Identities = 8/10 (80%), Positives = 9/10 (90%)

Query: 1   EIDRSGFGFA 10
           EIDR+G GFA
Sbjct: 154 EIDRAGMGFA 163


 Score = 20.4 bits (41), Expect = 0.94,   Method: Compositional matrix adjust.
 Identities = 8/10 (80%), Positives = 9/10 (90%)

Query: 1   EIDRSGFGFA 10
           EIDR+G GFA
Sbjct: 169 EIDRAGMGFA 178


 Score = 20.4 bits (41), Expect = 0.94,   Method: Compositional matrix adjust.
 Identities = 8/10 (80%), Positives = 9/10 (90%)

Query: 1   EIDRSGFGFA 10
           EIDR+G GFA
Sbjct: 184 EIDRAGMGFA 193


 Score = 20.4 bits (41), Expect = 0.94,   Method: Compositional matrix adjust.
 Identities = 8/10 (80%), Positives = 9/10 (90%)

Query: 1   EIDRSGFGFA 10
           EIDR+G GFA
Sbjct: 199 EIDRAGMGFA 208


 Score = 20.4 bits (41), Expect = 0.94,   Method: Compositional matrix adjust.
 Identities = 8/10 (80%), Positives = 9/10 (90%)

Query: 1   EIDRSGFGFA 10
           EIDR+G GFA
Sbjct: 214 EIDRAGMGFA 223


 Score = 20.4 bits (41), Expect = 0.94,   Method: Compositional matrix adjust.
 Identities = 8/10 (80%), Positives = 9/10 (90%)

Query: 1   EIDRSGFGFA 10
           EIDR+G GFA
Sbjct: 229 EIDRAGMGFA 238


 Score = 20.4 bits (41), Expect = 0.94,   Method: Compositional matrix adjust.
 Identities = 8/10 (80%), Positives = 9/10 (90%)

Query: 1   EIDRSGFGFA 10
           EIDR+G GFA
Sbjct: 244 EIDRAGMGFA 253


 Score = 20.4 bits (41), Expect = 0.94,   Method: Compositional matrix adjust.
 Identities = 8/10 (80%), Positives = 9/10 (90%)

Query: 1   EIDRSGFGFA 10
           EIDR+G GFA
Sbjct: 259 EIDRAGMGFA 268


 Score = 20.4 bits (41), Expect = 0.94,   Method: Compositional matrix adjust.
 Identities = 8/10 (80%), Positives = 9/10 (90%)

Query: 1   EIDRSGFGFA 10
           EIDR+G GFA
Sbjct: 274 EIDRAGMGFA 283


BLASTP 2.2.26 [Sep-21-2011]


Reference: Altschul, Stephen F., Thomas L. Madden, Alejandro A. Schaffer, 
Jinghui Zhang, Zheng Zhang, Webb Miller, and David J. Lipman (1997), 
"Gapped BLAST and PSI-BLAST: a new generation of protein database search
programs",  Nucleic Acids Res. 25:3389-3402.

Reference for compositional score matrix adjustment: Altschul, Stephen F., 
John C. Wootton, E. Michael Gertz, Richa Agarwala, Aleksandr Morgulis,
Alejandro A. Schaffer, and Yi-Kuo Yu (2005) "Protein database searches
using compositionally adjusted substitution matrices", FEBS J. 272:5101-5109.

Query= Ocrokinin19
         (10 letters)

Database: /state/partition1/workspace/htdocs/173/omicshare/tools/Publi
c/data2/user/201804/03169b95f331372e8cde8461c7be3ca7//com50_0.fasta 
           2648 sequences; 1,102,136 total letters

Searching..................................................done


                                                                 Score    E
Sequences producing significant alignments:                      (bits) Value

XP_027227774.1 |cds_id rna-XM_027371973.1 |trans_id rna-XM_02737...    22   0.35 

>XP_027227774.1 |cds_id rna-XM_027371973.1 |trans_id
           rna-XM_027371973.1 |gene_id gene-LOC113819780
          Length = 316

 Score = 21.6 bits (44), Expect = 0.35,   Method: Compositional matrix adjust.
 Identities = 8/10 (80%), Positives = 10/10 (100%)

Query: 1   NFDEIDRSGF 10
           NFDEIDR+G+
Sbjct: 286 NFDEIDRAGW 295


 Score = 21.2 bits (43), Expect = 0.53,   Method: Compositional matrix adjust.
 Identities = 8/9 (88%), Positives = 9/9 (100%)

Query: 1   NFDEIDRSG 9
           NFDEIDR+G
Sbjct: 106 NFDEIDRAG 114


 Score = 21.2 bits (43), Expect = 0.53,   Method: Compositional matrix adjust.
 Identities = 8/9 (88%), Positives = 9/9 (100%)

Query: 1   NFDEIDRSG 9
           NFDEIDR+G
Sbjct: 121 NFDEIDRAG 129


 Score = 21.2 bits (43), Expect = 0.53,   Method: Compositional matrix adjust.
 Identities = 8/9 (88%), Positives = 9/9 (100%)

Query: 1   NFDEIDRSG 9
           NFDEIDR+G
Sbjct: 136 NFDEIDRAG 144


 Score = 21.2 bits (43), Expect = 0.53,   Method: Compositional matrix adjust.
 Identities = 8/9 (88%), Positives = 9/9 (100%)

Query: 1   NFDEIDRSG 9
           NFDEIDR+G
Sbjct: 151 NFDEIDRAG 159


 Score = 21.2 bits (43), Expect = 0.53,   Method: Compositional matrix adjust.
 Identities = 8/9 (88%), Positives = 9/9 (100%)

Query: 1   NFDEIDRSG 9
           NFDEIDR+G
Sbjct: 166 NFDEIDRAG 174


 Score = 21.2 bits (43), Expect = 0.53,   Method: Compositional matrix adjust.
 Identities = 8/9 (88%), Positives = 9/9 (100%)

Query: 1   NFDEIDRSG 9
           NFDEIDR+G
Sbjct: 181 NFDEIDRAG 189


 Score = 21.2 bits (43), Expect = 0.53,   Method: Compositional matrix adjust.
 Identities = 8/9 (88%), Positives = 9/9 (100%)

Query: 1   NFDEIDRSG 9
           NFDEIDR+G
Sbjct: 196 NFDEIDRAG 204


 Score = 21.2 bits (43), Expect = 0.53,   Method: Compositional matrix adjust.
 Identities = 8/9 (88%), Positives = 9/9 (100%)

Query: 1   NFDEIDRSG 9
           NFDEIDR+G
Sbjct: 211 NFDEIDRAG 219


 Score = 21.2 bits (43), Expect = 0.53,   Method: Compositional matrix adjust.
 Identities = 8/9 (88%), Positives = 9/9 (100%)

Query: 1   NFDEIDRSG 9
           NFDEIDR+G
Sbjct: 226 NFDEIDRAG 234


 Score = 21.2 bits (43), Expect = 0.53,   Method: Compositional matrix adjust.
 Identities = 8/9 (88%), Positives = 9/9 (100%)

Query: 1   NFDEIDRSG 9
           NFDEIDR+G
Sbjct: 241 NFDEIDRAG 249


 Score = 21.2 bits (43), Expect = 0.53,   Method: Compositional matrix adjust.
 Identities = 8/9 (88%), Positives = 9/9 (100%)

Query: 1   NFDEIDRSG 9
           NFDEIDR+G
Sbjct: 256 NFDEIDRAG 264


 Score = 21.2 bits (43), Expect = 0.53,   Method: Compositional matrix adjust.
 Identities = 8/9 (88%), Positives = 9/9 (100%)

Query: 1   NFDEIDRSG 9
           NFDEIDR+G
Sbjct: 271 NFDEIDRAG 279


BLASTP 2.2.26 [Sep-21-2011]


Reference: Altschul, Stephen F., Thomas L. Madden, Alejandro A. Schaffer, 
Jinghui Zhang, Zheng Zhang, Webb Miller, and David J. Lipman (1997), 
"Gapped BLAST and PSI-BLAST: a new generation of protein database search
programs",  Nucleic Acids Res. 25:3389-3402.

Reference for compositional score matrix adjustment: Altschul, Stephen F., 
John C. Wootton, E. Michael Gertz, Richa Agarwala, Aleksandr Morgulis,
Alejandro A. Schaffer, and Yi-Kuo Yu (2005) "Protein database searches
using compositionally adjusted substitution matrices", FEBS J. 272:5101-5109.

Query= Ocrokinin20
         (11 letters)

Database: /state/partition1/workspace/htdocs/173/omicshare/tools/Publi
c/data2/user/201804/03169b95f331372e8cde8461c7be3ca7//com50_0.fasta 
           2648 sequences; 1,102,136 total letters

Searching..................................................done


                                                                 Score    E
Sequences producing significant alignments:                      (bits) Value

XP_027227774.1 |cds_id rna-XM_027371973.1 |trans_id rna-XM_02737...    23   0.11 

>XP_027227774.1 |cds_id rna-XM_027371973.1 |trans_id
           rna-XM_027371973.1 |gene_id gene-LOC113819780
          Length = 316

 Score = 23.1 bits (48), Expect = 0.11,   Method: Compositional matrix adjust.
 Identities = 9/11 (81%), Positives = 11/11 (100%)

Query: 1   NFDEIDRSGFA 11
           NFDEIDR+G+A
Sbjct: 286 NFDEIDRAGWA 296


 Score = 21.2 bits (43), Expect = 0.55,   Method: Compositional matrix adjust.
 Identities = 8/9 (88%), Positives = 9/9 (100%)

Query: 1   NFDEIDRSG 9
           NFDEIDR+G
Sbjct: 106 NFDEIDRAG 114


 Score = 21.2 bits (43), Expect = 0.55,   Method: Compositional matrix adjust.
 Identities = 8/9 (88%), Positives = 9/9 (100%)

Query: 1   NFDEIDRSG 9
           NFDEIDR+G
Sbjct: 121 NFDEIDRAG 129


 Score = 21.2 bits (43), Expect = 0.55,   Method: Compositional matrix adjust.
 Identities = 8/9 (88%), Positives = 9/9 (100%)

Query: 1   NFDEIDRSG 9
           NFDEIDR+G
Sbjct: 136 NFDEIDRAG 144


 Score = 21.2 bits (43), Expect = 0.55,   Method: Compositional matrix adjust.
 Identities = 8/9 (88%), Positives = 9/9 (100%)

Query: 1   NFDEIDRSG 9
           NFDEIDR+G
Sbjct: 151 NFDEIDRAG 159


 Score = 21.2 bits (43), Expect = 0.55,   Method: Compositional matrix adjust.
 Identities = 8/9 (88%), Positives = 9/9 (100%)

Query: 1   NFDEIDRSG 9
           NFDEIDR+G
Sbjct: 166 NFDEIDRAG 174


 Score = 21.2 bits (43), Expect = 0.55,   Method: Compositional matrix adjust.
 Identities = 8/9 (88%), Positives = 9/9 (100%)

Query: 1   NFDEIDRSG 9
           NFDEIDR+G
Sbjct: 181 NFDEIDRAG 189


 Score = 21.2 bits (43), Expect = 0.55,   Method: Compositional matrix adjust.
 Identities = 8/9 (88%), Positives = 9/9 (100%)

Query: 1   NFDEIDRSG 9
           NFDEIDR+G
Sbjct: 196 NFDEIDRAG 204


 Score = 21.2 bits (43), Expect = 0.55,   Method: Compositional matrix adjust.
 Identities = 8/9 (88%), Positives = 9/9 (100%)

Query: 1   NFDEIDRSG 9
           NFDEIDR+G
Sbjct: 211 NFDEIDRAG 219


 Score = 21.2 bits (43), Expect = 0.55,   Method: Compositional matrix adjust.
 Identities = 8/9 (88%), Positives = 9/9 (100%)

Query: 1   NFDEIDRSG 9
           NFDEIDR+G
Sbjct: 226 NFDEIDRAG 234


 Score = 21.2 bits (43), Expect = 0.55,   Method: Compositional matrix adjust.
 Identities = 8/9 (88%), Positives = 9/9 (100%)

Query: 1   NFDEIDRSG 9
           NFDEIDR+G
Sbjct: 241 NFDEIDRAG 249


 Score = 21.2 bits (43), Expect = 0.55,   Method: Compositional matrix adjust.
 Identities = 8/9 (88%), Positives = 9/9 (100%)

Query: 1   NFDEIDRSG 9
           NFDEIDR+G
Sbjct: 256 NFDEIDRAG 264


 Score = 21.2 bits (43), Expect = 0.55,   Method: Compositional matrix adjust.
 Identities = 8/9 (88%), Positives = 9/9 (100%)

Query: 1   NFDEIDRSG 9
           NFDEIDR+G
Sbjct: 271 NFDEIDRAG 279


BLASTP 2.2.26 [Sep-21-2011]


Reference: Altschul, Stephen F., Thomas L. Madden, Alejandro A. Schaffer, 
Jinghui Zhang, Zheng Zhang, Webb Miller, and David J. Lipman (1997), 
"Gapped BLAST and PSI-BLAST: a new generation of protein database search
programs",  Nucleic Acids Res. 25:3389-3402.

Reference for compositional score matrix adjustment: Altschul, Stephen F., 
John C. Wootton, E. Michael Gertz, Richa Agarwala, Aleksandr Morgulis,
Alejandro A. Schaffer, and Yi-Kuo Yu (2005) "Protein database searches
using compositionally adjusted substitution matrices", FEBS J. 272:5101-5109.

Query= Ocrokinin21
         (11 letters)

Database: /state/partition1/workspace/htdocs/173/omicshare/tools/Publi
c/data2/user/201804/03169b95f331372e8cde8461c7be3ca7//com50_0.fasta 
           2648 sequences; 1,102,136 total letters

Searching..................................................done


                                                                 Score    E
Sequences producing significant alignments:                      (bits) Value

XP_027227774.1 |cds_id rna-XM_027371973.1 |trans_id rna-XM_02737...    21   0.49 

>XP_027227774.1 |cds_id rna-XM_027371973.1 |trans_id
           rna-XM_027371973.1 |gene_id gene-LOC113819780
          Length = 316

 Score = 21.2 bits (43), Expect = 0.49,   Method: Compositional matrix adjust.
 Identities = 8/11 (72%), Positives = 11/11 (100%)

Query: 1   DFDEIDRSGFA 11
           +FDEIDR+G+A
Sbjct: 286 NFDEIDRAGWA 296


BLASTP 2.2.26 [Sep-21-2011]


Reference: Altschul, Stephen F., Thomas L. Madden, Alejandro A. Schaffer, 
Jinghui Zhang, Zheng Zhang, Webb Miller, and David J. Lipman (1997), 
"Gapped BLAST and PSI-BLAST: a new generation of protein database search
programs",  Nucleic Acids Res. 25:3389-3402.

Reference for compositional score matrix adjustment: Altschul, Stephen F., 
John C. Wootton, E. Michael Gertz, Richa Agarwala, Aleksandr Morgulis,
Alejandro A. Schaffer, and Yi-Kuo Yu (2005) "Protein database searches
using compositionally adjusted substitution matrices", FEBS J. 272:5101-5109.

Query= Ocrokinin22
         (12 letters)

Database: /state/partition1/workspace/htdocs/173/omicshare/tools/Publi
c/data2/user/201804/03169b95f331372e8cde8461c7be3ca7//com50_0.fasta 
           2648 sequences; 1,102,136 total letters

Searching..................................................done


                                                                 Score    E
Sequences producing significant alignments:                      (bits) Value

XP_027227774.1 |cds_id rna-XM_027371973.1 |trans_id rna-XM_02737...    23   0.11 

>XP_027227774.1 |cds_id rna-XM_027371973.1 |trans_id
           rna-XM_027371973.1 |gene_id gene-LOC113819780
          Length = 316

 Score = 23.1 bits (48), Expect = 0.11,   Method: Compositional matrix adjust.
 Identities = 9/12 (75%), Positives = 10/12 (83%)

Query: 1   NFDEIDRSSFGF 12
           NFDEIDR+  GF
Sbjct: 106 NFDEIDRAGMGF 117


 Score = 23.1 bits (48), Expect = 0.11,   Method: Compositional matrix adjust.
 Identities = 9/12 (75%), Positives = 10/12 (83%)

Query: 1   NFDEIDRSSFGF 12
           NFDEIDR+  GF
Sbjct: 121 NFDEIDRAGMGF 132


 Score = 23.1 bits (48), Expect = 0.11,   Method: Compositional matrix adjust.
 Identities = 9/12 (75%), Positives = 10/12 (83%)

Query: 1   NFDEIDRSSFGF 12
           NFDEIDR+  GF
Sbjct: 136 NFDEIDRAGMGF 147


 Score = 23.1 bits (48), Expect = 0.11,   Method: Compositional matrix adjust.
 Identities = 9/12 (75%), Positives = 10/12 (83%)

Query: 1   NFDEIDRSSFGF 12
           NFDEIDR+  GF
Sbjct: 151 NFDEIDRAGMGF 162


 Score = 23.1 bits (48), Expect = 0.11,   Method: Compositional matrix adjust.
 Identities = 9/12 (75%), Positives = 10/12 (83%)

Query: 1   NFDEIDRSSFGF 12
           NFDEIDR+  GF
Sbjct: 166 NFDEIDRAGMGF 177


 Score = 23.1 bits (48), Expect = 0.11,   Method: Compositional matrix adjust.
 Identities = 9/12 (75%), Positives = 10/12 (83%)

Query: 1   NFDEIDRSSFGF 12
           NFDEIDR+  GF
Sbjct: 181 NFDEIDRAGMGF 192


 Score = 23.1 bits (48), Expect = 0.11,   Method: Compositional matrix adjust.
 Identities = 9/12 (75%), Positives = 10/12 (83%)

Query: 1   NFDEIDRSSFGF 12
           NFDEIDR+  GF
Sbjct: 196 NFDEIDRAGMGF 207


 Score = 23.1 bits (48), Expect = 0.11,   Method: Compositional matrix adjust.
 Identities = 9/12 (75%), Positives = 10/12 (83%)

Query: 1   NFDEIDRSSFGF 12
           NFDEIDR+  GF
Sbjct: 211 NFDEIDRAGMGF 222


 Score = 23.1 bits (48), Expect = 0.11,   Method: Compositional matrix adjust.
 Identities = 9/12 (75%), Positives = 10/12 (83%)

Query: 1   NFDEIDRSSFGF 12
           NFDEIDR+  GF
Sbjct: 226 NFDEIDRAGMGF 237


 Score = 23.1 bits (48), Expect = 0.11,   Method: Compositional matrix adjust.
 Identities = 9/12 (75%), Positives = 10/12 (83%)

Query: 1   NFDEIDRSSFGF 12
           NFDEIDR+  GF
Sbjct: 241 NFDEIDRAGMGF 252


 Score = 23.1 bits (48), Expect = 0.11,   Method: Compositional matrix adjust.
 Identities = 9/12 (75%), Positives = 10/12 (83%)

Query: 1   NFDEIDRSSFGF 12
           NFDEIDR+  GF
Sbjct: 256 NFDEIDRAGMGF 267


 Score = 23.1 bits (48), Expect = 0.11,   Method: Compositional matrix adjust.
 Identities = 9/12 (75%), Positives = 10/12 (83%)

Query: 1   NFDEIDRSSFGF 12
           NFDEIDR+  GF
Sbjct: 271 NFDEIDRAGMGF 282


BLASTP 2.2.26 [Sep-21-2011]


Reference: Altschul, Stephen F., Thomas L. Madden, Alejandro A. Schaffer, 
Jinghui Zhang, Zheng Zhang, Webb Miller, and David J. Lipman (1997), 
"Gapped BLAST and PSI-BLAST: a new generation of protein database search
programs",  Nucleic Acids Res. 25:3389-3402.

Reference for compositional score matrix adjustment: Altschul, Stephen F., 
John C. Wootton, E. Michael Gertz, Richa Agarwala, Aleksandr Morgulis,
Alejandro A. Schaffer, and Yi-Kuo Yu (2005) "Protein database searches
using compositionally adjusted substitution matrices", FEBS J. 272:5101-5109.

Query= Ocrokinin23
         (13 letters)

Database: /state/partition1/workspace/htdocs/173/omicshare/tools/Publi
c/data2/user/201804/03169b95f331372e8cde8461c7be3ca7//com50_0.fasta 
           2648 sequences; 1,102,136 total letters

Searching..................................................done


                                                                 Score    E
Sequences producing significant alignments:                      (bits) Value

XP_027227774.1 |cds_id rna-XM_027371973.1 |trans_id rna-XM_02737...    25   0.036

>XP_027227774.1 |cds_id rna-XM_027371973.1 |trans_id
           rna-XM_027371973.1 |gene_id gene-LOC113819780
          Length = 316

 Score = 24.6 bits (52), Expect = 0.036,   Method: Compositional matrix adjust.
 Identities = 10/13 (76%), Positives = 12/13 (92%)

Query: 1   DFDEIDRSGFGFA 13
           +FDEIDR+G GFA
Sbjct: 106 NFDEIDRAGMGFA 118


 Score = 24.6 bits (52), Expect = 0.036,   Method: Compositional matrix adjust.
 Identities = 10/13 (76%), Positives = 12/13 (92%)

Query: 1   DFDEIDRSGFGFA 13
           +FDEIDR+G GFA
Sbjct: 121 NFDEIDRAGMGFA 133


 Score = 24.6 bits (52), Expect = 0.036,   Method: Compositional matrix adjust.
 Identities = 10/13 (76%), Positives = 12/13 (92%)

Query: 1   DFDEIDRSGFGFA 13
           +FDEIDR+G GFA
Sbjct: 136 NFDEIDRAGMGFA 148


 Score = 24.6 bits (52), Expect = 0.036,   Method: Compositional matrix adjust.
 Identities = 10/13 (76%), Positives = 12/13 (92%)

Query: 1   DFDEIDRSGFGFA 13
           +FDEIDR+G GFA
Sbjct: 151 NFDEIDRAGMGFA 163


 Score = 24.6 bits (52), Expect = 0.036,   Method: Compositional matrix adjust.
 Identities = 10/13 (76%), Positives = 12/13 (92%)

Query: 1   DFDEIDRSGFGFA 13
           +FDEIDR+G GFA
Sbjct: 166 NFDEIDRAGMGFA 178


 Score = 24.6 bits (52), Expect = 0.036,   Method: Compositional matrix adjust.
 Identities = 10/13 (76%), Positives = 12/13 (92%)

Query: 1   DFDEIDRSGFGFA 13
           +FDEIDR+G GFA
Sbjct: 181 NFDEIDRAGMGFA 193


 Score = 24.6 bits (52), Expect = 0.036,   Method: Compositional matrix adjust.
 Identities = 10/13 (76%), Positives = 12/13 (92%)

Query: 1   DFDEIDRSGFGFA 13
           +FDEIDR+G GFA
Sbjct: 196 NFDEIDRAGMGFA 208


 Score = 24.6 bits (52), Expect = 0.036,   Method: Compositional matrix adjust.
 Identities = 10/13 (76%), Positives = 12/13 (92%)

Query: 1   DFDEIDRSGFGFA 13
           +FDEIDR+G GFA
Sbjct: 211 NFDEIDRAGMGFA 223


 Score = 24.6 bits (52), Expect = 0.036,   Method: Compositional matrix adjust.
 Identities = 10/13 (76%), Positives = 12/13 (92%)

Query: 1   DFDEIDRSGFGFA 13
           +FDEIDR+G GFA
Sbjct: 226 NFDEIDRAGMGFA 238


 Score = 24.6 bits (52), Expect = 0.036,   Method: Compositional matrix adjust.
 Identities = 10/13 (76%), Positives = 12/13 (92%)

Query: 1   DFDEIDRSGFGFA 13
           +FDEIDR+G GFA
Sbjct: 241 NFDEIDRAGMGFA 253


 Score = 24.6 bits (52), Expect = 0.036,   Method: Compositional matrix adjust.
 Identities = 10/13 (76%), Positives = 12/13 (92%)

Query: 1   DFDEIDRSGFGFA 13
           +FDEIDR+G GFA
Sbjct: 256 NFDEIDRAGMGFA 268


 Score = 24.6 bits (52), Expect = 0.036,   Method: Compositional matrix adjust.
 Identities = 10/13 (76%), Positives = 12/13 (92%)

Query: 1   DFDEIDRSGFGFA 13
           +FDEIDR+G GFA
Sbjct: 271 NFDEIDRAGMGFA 283


BLASTP 2.2.26 [Sep-21-2011]


Reference: Altschul, Stephen F., Thomas L. Madden, Alejandro A. Schaffer, 
Jinghui Zhang, Zheng Zhang, Webb Miller, and David J. Lipman (1997), 
"Gapped BLAST and PSI-BLAST: a new generation of protein database search
programs",  Nucleic Acids Res. 25:3389-3402.

Reference for compositional score matrix adjustment: Altschul, Stephen F., 
John C. Wootton, E. Michael Gertz, Richa Agarwala, Aleksandr Morgulis,
Alejandro A. Schaffer, and Yi-Kuo Yu (2005) "Protein database searches
using compositionally adjusted substitution matrices", FEBS J. 272:5101-5109.

Query= Ocrokinin24
         (13 letters)

Database: /state/partition1/workspace/htdocs/173/omicshare/tools/Publi
c/data2/user/201804/03169b95f331372e8cde8461c7be3ca7//com50_0.fasta 
           2648 sequences; 1,102,136 total letters

Searching..................................................done


                                                                 Score    E
Sequences producing significant alignments:                      (bits) Value

XP_027227774.1 |cds_id rna-XM_027371973.1 |trans_id rna-XM_02737...    23   0.083

>XP_027227774.1 |cds_id rna-XM_027371973.1 |trans_id
           rna-XM_027371973.1 |gene_id gene-LOC113819780
          Length = 316

 Score = 23.5 bits (49), Expect = 0.083,   Method: Compositional matrix adjust.
 Identities = 9/13 (69%), Positives = 11/13 (84%)

Query: 1   DFDEIDRSGFGFV 13
           +FDEIDR+G GF 
Sbjct: 106 NFDEIDRAGMGFA 118


 Score = 23.5 bits (49), Expect = 0.083,   Method: Compositional matrix adjust.
 Identities = 9/13 (69%), Positives = 11/13 (84%)

Query: 1   DFDEIDRSGFGFV 13
           +FDEIDR+G GF 
Sbjct: 121 NFDEIDRAGMGFA 133


 Score = 23.5 bits (49), Expect = 0.083,   Method: Compositional matrix adjust.
 Identities = 9/13 (69%), Positives = 11/13 (84%)

Query: 1   DFDEIDRSGFGFV 13
           +FDEIDR+G GF 
Sbjct: 136 NFDEIDRAGMGFA 148


 Score = 23.5 bits (49), Expect = 0.083,   Method: Compositional matrix adjust.
 Identities = 9/13 (69%), Positives = 11/13 (84%)

Query: 1   DFDEIDRSGFGFV 13
           +FDEIDR+G GF 
Sbjct: 151 NFDEIDRAGMGFA 163


 Score = 23.5 bits (49), Expect = 0.083,   Method: Compositional matrix adjust.
 Identities = 9/13 (69%), Positives = 11/13 (84%)

Query: 1   DFDEIDRSGFGFV 13
           +FDEIDR+G GF 
Sbjct: 166 NFDEIDRAGMGFA 178


 Score = 23.5 bits (49), Expect = 0.083,   Method: Compositional matrix adjust.
 Identities = 9/13 (69%), Positives = 11/13 (84%)

Query: 1   DFDEIDRSGFGFV 13
           +FDEIDR+G GF 
Sbjct: 181 NFDEIDRAGMGFA 193


 Score = 23.5 bits (49), Expect = 0.083,   Method: Compositional matrix adjust.
 Identities = 9/13 (69%), Positives = 11/13 (84%)

Query: 1   DFDEIDRSGFGFV 13
           +FDEIDR+G GF 
Sbjct: 196 NFDEIDRAGMGFA 208


 Score = 23.5 bits (49), Expect = 0.083,   Method: Compositional matrix adjust.
 Identities = 9/13 (69%), Positives = 11/13 (84%)

Query: 1   DFDEIDRSGFGFV 13
           +FDEIDR+G GF 
Sbjct: 211 NFDEIDRAGMGFA 223


 Score = 23.5 bits (49), Expect = 0.083,   Method: Compositional matrix adjust.
 Identities = 9/13 (69%), Positives = 11/13 (84%)

Query: 1   DFDEIDRSGFGFV 13
           +FDEIDR+G GF 
Sbjct: 226 NFDEIDRAGMGFA 238


 Score = 23.5 bits (49), Expect = 0.083,   Method: Compositional matrix adjust.
 Identities = 9/13 (69%), Positives = 11/13 (84%)

Query: 1   DFDEIDRSGFGFV 13
           +FDEIDR+G GF 
Sbjct: 241 NFDEIDRAGMGFA 253


 Score = 23.5 bits (49), Expect = 0.083,   Method: Compositional matrix adjust.
 Identities = 9/13 (69%), Positives = 11/13 (84%)

Query: 1   DFDEIDRSGFGFV 13
           +FDEIDR+G GF 
Sbjct: 256 NFDEIDRAGMGFA 268


 Score = 23.5 bits (49), Expect = 0.083,   Method: Compositional matrix adjust.
 Identities = 9/13 (69%), Positives = 11/13 (84%)

Query: 1   DFDEIDRSGFGFV 13
           +FDEIDR+G GF 
Sbjct: 271 NFDEIDRAGMGFA 283


BLASTP 2.2.26 [Sep-21-2011]


Reference: Altschul, Stephen F., Thomas L. Madden, Alejandro A. Schaffer, 
Jinghui Zhang, Zheng Zhang, Webb Miller, and David J. Lipman (1997), 
"Gapped BLAST and PSI-BLAST: a new generation of protein database search
programs",  Nucleic Acids Res. 25:3389-3402.

Reference for compositional score matrix adjustment: Altschul, Stephen F., 
John C. Wootton, E. Michael Gertz, Richa Agarwala, Aleksandr Morgulis,
Alejandro A. Schaffer, and Yi-Kuo Yu (2005) "Protein database searches
using compositionally adjusted substitution matrices", FEBS J. 272:5101-5109.

Query= Ocrokinin25
         (13 letters)

Database: /state/partition1/workspace/htdocs/173/omicshare/tools/Publi
c/data2/user/201804/03169b95f331372e8cde8461c7be3ca7//com50_0.fasta 
           2648 sequences; 1,102,136 total letters

Searching..................................................done


                                                                 Score    E
Sequences producing significant alignments:                      (bits) Value

XP_027227774.1 |cds_id rna-XM_027371973.1 |trans_id rna-XM_02737...    25   0.034

>XP_027227774.1 |cds_id rna-XM_027371973.1 |trans_id
           rna-XM_027371973.1 |gene_id gene-LOC113819780
          Length = 316

 Score = 24.6 bits (52), Expect = 0.034,   Method: Compositional matrix adjust.
 Identities = 10/13 (76%), Positives = 11/13 (84%)

Query: 1   NFDEIDRSSFGFA 13
           NFDEIDR+  GFA
Sbjct: 106 NFDEIDRAGMGFA 118


 Score = 24.6 bits (52), Expect = 0.034,   Method: Compositional matrix adjust.
 Identities = 10/13 (76%), Positives = 11/13 (84%)

Query: 1   NFDEIDRSSFGFA 13
           NFDEIDR+  GFA
Sbjct: 121 NFDEIDRAGMGFA 133


 Score = 24.6 bits (52), Expect = 0.034,   Method: Compositional matrix adjust.
 Identities = 10/13 (76%), Positives = 11/13 (84%)

Query: 1   NFDEIDRSSFGFA 13
           NFDEIDR+  GFA
Sbjct: 136 NFDEIDRAGMGFA 148


 Score = 24.6 bits (52), Expect = 0.034,   Method: Compositional matrix adjust.
 Identities = 10/13 (76%), Positives = 11/13 (84%)

Query: 1   NFDEIDRSSFGFA 13
           NFDEIDR+  GFA
Sbjct: 151 NFDEIDRAGMGFA 163


 Score = 24.6 bits (52), Expect = 0.034,   Method: Compositional matrix adjust.
 Identities = 10/13 (76%), Positives = 11/13 (84%)

Query: 1   NFDEIDRSSFGFA 13
           NFDEIDR+  GFA
Sbjct: 166 NFDEIDRAGMGFA 178


 Score = 24.6 bits (52), Expect = 0.034,   Method: Compositional matrix adjust.
 Identities = 10/13 (76%), Positives = 11/13 (84%)

Query: 1   NFDEIDRSSFGFA 13
           NFDEIDR+  GFA
Sbjct: 181 NFDEIDRAGMGFA 193


 Score = 24.6 bits (52), Expect = 0.034,   Method: Compositional matrix adjust.
 Identities = 10/13 (76%), Positives = 11/13 (84%)

Query: 1   NFDEIDRSSFGFA 13
           NFDEIDR+  GFA
Sbjct: 196 NFDEIDRAGMGFA 208


 Score = 24.6 bits (52), Expect = 0.034,   Method: Compositional matrix adjust.
 Identities = 10/13 (76%), Positives = 11/13 (84%)

Query: 1   NFDEIDRSSFGFA 13
           NFDEIDR+  GFA
Sbjct: 211 NFDEIDRAGMGFA 223


 Score = 24.6 bits (52), Expect = 0.034,   Method: Compositional matrix adjust.
 Identities = 10/13 (76%), Positives = 11/13 (84%)

Query: 1   NFDEIDRSSFGFA 13
           NFDEIDR+  GFA
Sbjct: 226 NFDEIDRAGMGFA 238


 Score = 24.6 bits (52), Expect = 0.034,   Method: Compositional matrix adjust.
 Identities = 10/13 (76%), Positives = 11/13 (84%)

Query: 1   NFDEIDRSSFGFA 13
           NFDEIDR+  GFA
Sbjct: 241 NFDEIDRAGMGFA 253


 Score = 24.6 bits (52), Expect = 0.034,   Method: Compositional matrix adjust.
 Identities = 10/13 (76%), Positives = 11/13 (84%)

Query: 1   NFDEIDRSSFGFA 13
           NFDEIDR+  GFA
Sbjct: 256 NFDEIDRAGMGFA 268


 Score = 24.6 bits (52), Expect = 0.034,   Method: Compositional matrix adjust.
 Identities = 10/13 (76%), Positives = 11/13 (84%)

Query: 1   NFDEIDRSSFGFA 13
           NFDEIDR+  GFA
Sbjct: 271 NFDEIDRAGMGFA 283


BLASTP 2.2.26 [Sep-21-2011]


Reference: Altschul, Stephen F., Thomas L. Madden, Alejandro A. Schaffer, 
Jinghui Zhang, Zheng Zhang, Webb Miller, and David J. Lipman (1997), 
"Gapped BLAST and PSI-BLAST: a new generation of protein database search
programs",  Nucleic Acids Res. 25:3389-3402.

Reference for compositional score matrix adjustment: Altschul, Stephen F., 
John C. Wootton, E. Michael Gertz, Richa Agarwala, Aleksandr Morgulis,
Alejandro A. Schaffer, and Yi-Kuo Yu (2005) "Protein database searches
using compositionally adjusted substitution matrices", FEBS J. 272:5101-5109.

Query= Ocrokinin26
         (13 letters)

Database: /state/partition1/workspace/htdocs/173/omicshare/tools/Publi
c/data2/user/201804/03169b95f331372e8cde8461c7be3ca7//com50_0.fasta 
           2648 sequences; 1,102,136 total letters

Searching..................................................done


                                                                 Score    E
Sequences producing significant alignments:                      (bits) Value

XP_027227774.1 |cds_id rna-XM_027371973.1 |trans_id rna-XM_02737...    22   0.35 

>XP_027227774.1 |cds_id rna-XM_027371973.1 |trans_id
           rna-XM_027371973.1 |gene_id gene-LOC113819780
          Length = 316

 Score = 21.9 bits (45), Expect = 0.35,   Method: Compositional matrix adjust.
 Identities = 8/13 (61%), Positives = 10/13 (76%)

Query: 1   DFDEIDRSSFGFV 13
           +FDEIDR+  GF 
Sbjct: 106 NFDEIDRAGMGFA 118


 Score = 21.9 bits (45), Expect = 0.35,   Method: Compositional matrix adjust.
 Identities = 8/13 (61%), Positives = 10/13 (76%)

Query: 1   DFDEIDRSSFGFV 13
           +FDEIDR+  GF 
Sbjct: 121 NFDEIDRAGMGFA 133


 Score = 21.9 bits (45), Expect = 0.35,   Method: Compositional matrix adjust.
 Identities = 8/13 (61%), Positives = 10/13 (76%)

Query: 1   DFDEIDRSSFGFV 13
           +FDEIDR+  GF 
Sbjct: 136 NFDEIDRAGMGFA 148


 Score = 21.9 bits (45), Expect = 0.35,   Method: Compositional matrix adjust.
 Identities = 8/13 (61%), Positives = 10/13 (76%)

Query: 1   DFDEIDRSSFGFV 13
           +FDEIDR+  GF 
Sbjct: 151 NFDEIDRAGMGFA 163


 Score = 21.9 bits (45), Expect = 0.35,   Method: Compositional matrix adjust.
 Identities = 8/13 (61%), Positives = 10/13 (76%)

Query: 1   DFDEIDRSSFGFV 13
           +FDEIDR+  GF 
Sbjct: 166 NFDEIDRAGMGFA 178


 Score = 21.9 bits (45), Expect = 0.35,   Method: Compositional matrix adjust.
 Identities = 8/13 (61%), Positives = 10/13 (76%)

Query: 1   DFDEIDRSSFGFV 13
           +FDEIDR+  GF 
Sbjct: 181 NFDEIDRAGMGFA 193


 Score = 21.9 bits (45), Expect = 0.35,   Method: Compositional matrix adjust.
 Identities = 8/13 (61%), Positives = 10/13 (76%)

Query: 1   DFDEIDRSSFGFV 13
           +FDEIDR+  GF 
Sbjct: 196 NFDEIDRAGMGFA 208


 Score = 21.9 bits (45), Expect = 0.35,   Method: Compositional matrix adjust.
 Identities = 8/13 (61%), Positives = 10/13 (76%)

Query: 1   DFDEIDRSSFGFV 13
           +FDEIDR+  GF 
Sbjct: 211 NFDEIDRAGMGFA 223


 Score = 21.9 bits (45), Expect = 0.35,   Method: Compositional matrix adjust.
 Identities = 8/13 (61%), Positives = 10/13 (76%)

Query: 1   DFDEIDRSSFGFV 13
           +FDEIDR+  GF 
Sbjct: 226 NFDEIDRAGMGFA 238


 Score = 21.9 bits (45), Expect = 0.35,   Method: Compositional matrix adjust.
 Identities = 8/13 (61%), Positives = 10/13 (76%)

Query: 1   DFDEIDRSSFGFV 13
           +FDEIDR+  GF 
Sbjct: 241 NFDEIDRAGMGFA 253


 Score = 21.9 bits (45), Expect = 0.35,   Method: Compositional matrix adjust.
 Identities = 8/13 (61%), Positives = 10/13 (76%)

Query: 1   DFDEIDRSSFGFV 13
           +FDEIDR+  GF 
Sbjct: 256 NFDEIDRAGMGFA 268


 Score = 21.9 bits (45), Expect = 0.35,   Method: Compositional matrix adjust.
 Identities = 8/13 (61%), Positives = 10/13 (76%)

Query: 1   DFDEIDRSSFGFV 13
           +FDEIDR+  GF 
Sbjct: 271 NFDEIDRAGMGFA 283


BLASTP 2.2.26 [Sep-21-2011]


Reference: Altschul, Stephen F., Thomas L. Madden, Alejandro A. Schaffer, 
Jinghui Zhang, Zheng Zhang, Webb Miller, and David J. Lipman (1997), 
"Gapped BLAST and PSI-BLAST: a new generation of protein database search
programs",  Nucleic Acids Res. 25:3389-3402.

Reference for compositional score matrix adjustment: Altschul, Stephen F., 
John C. Wootton, E. Michael Gertz, Richa Agarwala, Aleksandr Morgulis,
Alejandro A. Schaffer, and Yi-Kuo Yu (2005) "Protein database searches
using compositionally adjusted substitution matrices", FEBS J. 272:5101-5109.

Query= Ocrokinin27
         (13 letters)

Database: /state/partition1/workspace/htdocs/173/omicshare/tools/Publi
c/data2/user/201804/03169b95f331372e8cde8461c7be3ca7//com50_0.fasta 
           2648 sequences; 1,102,136 total letters

Searching..................................................done


                                                                 Score    E
Sequences producing significant alignments:                      (bits) Value

XP_027227774.1 |cds_id rna-XM_027371973.1 |trans_id rna-XM_02737...    21   0.56 

>XP_027227774.1 |cds_id rna-XM_027371973.1 |trans_id
           rna-XM_027371973.1 |gene_id gene-LOC113819780
          Length = 316

 Score = 21.2 bits (43), Expect = 0.56,   Method: Compositional matrix adjust.
 Identities = 8/12 (66%), Positives = 10/12 (83%)

Query: 1   DFDEIDRSSFGF 12
           +FDEIDR+  GF
Sbjct: 106 NFDEIDRAGMGF 117


 Score = 21.2 bits (43), Expect = 0.56,   Method: Compositional matrix adjust.
 Identities = 8/12 (66%), Positives = 10/12 (83%)

Query: 1   DFDEIDRSSFGF 12
           +FDEIDR+  GF
Sbjct: 121 NFDEIDRAGMGF 132


 Score = 21.2 bits (43), Expect = 0.56,   Method: Compositional matrix adjust.
 Identities = 8/12 (66%), Positives = 10/12 (83%)

Query: 1   DFDEIDRSSFGF 12
           +FDEIDR+  GF
Sbjct: 136 NFDEIDRAGMGF 147


 Score = 21.2 bits (43), Expect = 0.56,   Method: Compositional matrix adjust.
 Identities = 8/12 (66%), Positives = 10/12 (83%)

Query: 1   DFDEIDRSSFGF 12
           +FDEIDR+  GF
Sbjct: 151 NFDEIDRAGMGF 162


 Score = 21.2 bits (43), Expect = 0.56,   Method: Compositional matrix adjust.
 Identities = 8/12 (66%), Positives = 10/12 (83%)

Query: 1   DFDEIDRSSFGF 12
           +FDEIDR+  GF
Sbjct: 166 NFDEIDRAGMGF 177


 Score = 21.2 bits (43), Expect = 0.56,   Method: Compositional matrix adjust.
 Identities = 8/12 (66%), Positives = 10/12 (83%)

Query: 1   DFDEIDRSSFGF 12
           +FDEIDR+  GF
Sbjct: 181 NFDEIDRAGMGF 192


 Score = 21.2 bits (43), Expect = 0.56,   Method: Compositional matrix adjust.
 Identities = 8/12 (66%), Positives = 10/12 (83%)

Query: 1   DFDEIDRSSFGF 12
           +FDEIDR+  GF
Sbjct: 196 NFDEIDRAGMGF 207


 Score = 21.2 bits (43), Expect = 0.56,   Method: Compositional matrix adjust.
 Identities = 8/12 (66%), Positives = 10/12 (83%)

Query: 1   DFDEIDRSSFGF 12
           +FDEIDR+  GF
Sbjct: 211 NFDEIDRAGMGF 222


 Score = 21.2 bits (43), Expect = 0.56,   Method: Compositional matrix adjust.
 Identities = 8/12 (66%), Positives = 10/12 (83%)

Query: 1   DFDEIDRSSFGF 12
           +FDEIDR+  GF
Sbjct: 226 NFDEIDRAGMGF 237


 Score = 21.2 bits (43), Expect = 0.56,   Method: Compositional matrix adjust.
 Identities = 8/12 (66%), Positives = 10/12 (83%)

Query: 1   DFDEIDRSSFGF 12
           +FDEIDR+  GF
Sbjct: 241 NFDEIDRAGMGF 252


 Score = 21.2 bits (43), Expect = 0.56,   Method: Compositional matrix adjust.
 Identities = 8/12 (66%), Positives = 10/12 (83%)

Query: 1   DFDEIDRSSFGF 12
           +FDEIDR+  GF
Sbjct: 256 NFDEIDRAGMGF 267


 Score = 21.2 bits (43), Expect = 0.56,   Method: Compositional matrix adjust.
 Identities = 8/12 (66%), Positives = 10/12 (83%)

Query: 1   DFDEIDRSSFGF 12
           +FDEIDR+  GF
Sbjct: 271 NFDEIDRAGMGF 282


BLASTP 2.2.26 [Sep-21-2011]


Reference: Altschul, Stephen F., Thomas L. Madden, Alejandro A. Schaffer, 
Jinghui Zhang, Zheng Zhang, Webb Miller, and David J. Lipman (1997), 
"Gapped BLAST and PSI-BLAST: a new generation of protein database search
programs",  Nucleic Acids Res. 25:3389-3402.

Reference for compositional score matrix adjustment: Altschul, Stephen F., 
John C. Wootton, E. Michael Gertz, Richa Agarwala, Aleksandr Morgulis,
Alejandro A. Schaffer, and Yi-Kuo Yu (2005) "Protein database searches
using compositionally adjusted substitution matrices", FEBS J. 272:5101-5109.

Query= Orcomyotropin1
         (11 letters)

Database: /state/partition1/workspace/htdocs/173/omicshare/tools/Publi
c/data2/user/201804/03169b95f331372e8cde8461c7be3ca7//com50_0.fasta 
           2648 sequences; 1,102,136 total letters

Searching..................................................done


                                                                 Score    E
Sequences producing significant alignments:                      (bits) Value

XP_027227774.1 |cds_id rna-XM_027371973.1 |trans_id rna-XM_02737...    25   0.016

>XP_027227774.1 |cds_id rna-XM_027371973.1 |trans_id
          rna-XM_027371973.1 |gene_id gene-LOC113819780
          Length = 316

 Score = 25.4 bits (54), Expect = 0.016,   Method: Compositional matrix adjust.
 Identities = 10/11 (90%), Positives = 11/11 (100%)

Query: 1  YDAFTTGFGHS 11
          +DAFTTGFGHS
Sbjct: 78 FDAFTTGFGHS 88


BLASTP 2.2.26 [Sep-21-2011]


Reference: Altschul, Stephen F., Thomas L. Madden, Alejandro A. Schaffer, 
Jinghui Zhang, Zheng Zhang, Webb Miller, and David J. Lipman (1997), 
"Gapped BLAST and PSI-BLAST: a new generation of protein database search
programs",  Nucleic Acids Res. 25:3389-3402.

Reference for compositional score matrix adjustment: Altschul, Stephen F., 
John C. Wootton, E. Michael Gertz, Richa Agarwala, Aleksandr Morgulis,
Alejandro A. Schaffer, and Yi-Kuo Yu (2005) "Protein database searches
using compositionally adjusted substitution matrices", FEBS J. 272:5101-5109.

Query= Orcomyotropin2
         (12 letters)

Database: /state/partition1/workspace/htdocs/173/omicshare/tools/Publi
c/data2/user/201804/03169b95f331372e8cde8461c7be3ca7//com50_0.fasta 
           2648 sequences; 1,102,136 total letters

Searching..................................................done


                                                                 Score    E
Sequences producing significant alignments:                      (bits) Value

XP_027227774.1 |cds_id rna-XM_027371973.1 |trans_id rna-XM_02737...    24   0.046

>XP_027227774.1 |cds_id rna-XM_027371973.1 |trans_id
          rna-XM_027371973.1 |gene_id gene-LOC113819780
          Length = 316

 Score = 24.3 bits (51), Expect = 0.046,   Method: Compositional matrix adjust.
 Identities = 10/10 (100%), Positives = 10/10 (100%)

Query: 3  DAFTTGFGHS 12
          DAFTTGFGHS
Sbjct: 79 DAFTTGFGHS 88


BLASTP 2.2.26 [Sep-21-2011]


Reference: Altschul, Stephen F., Thomas L. Madden, Alejandro A. Schaffer, 
Jinghui Zhang, Zheng Zhang, Webb Miller, and David J. Lipman (1997), 
"Gapped BLAST and PSI-BLAST: a new generation of protein database search
programs",  Nucleic Acids Res. 25:3389-3402.

Reference for compositional score matrix adjustment: Altschul, Stephen F., 
John C. Wootton, E. Michael Gertz, Richa Agarwala, Aleksandr Morgulis,
Alejandro A. Schaffer, and Yi-Kuo Yu (2005) "Protein database searches
using compositionally adjusted substitution matrices", FEBS J. 272:5101-5109.

Query= Orcomyotropin3
         (8 letters)

Database: /state/partition1/workspace/htdocs/173/omicshare/tools/Publi
c/data2/user/201804/03169b95f331372e8cde8461c7be3ca7//com50_0.fasta 
           2648 sequences; 1,102,136 total letters

Searching..................................................done


                                                                 Score    E
Sequences producing significant alignments:                      (bits) Value

XP_027227774.1 |cds_id rna-XM_027371973.1 |trans_id rna-XM_02737...    19   1.6  

>XP_027227774.1 |cds_id rna-XM_027371973.1 |trans_id
          rna-XM_027371973.1 |gene_id gene-LOC113819780
          Length = 316

 Score = 19.2 bits (38), Expect = 1.6,   Method: Compositional matrix adjust.
 Identities = 8/8 (100%), Positives = 8/8 (100%)

Query: 1  FDAFTTGF 8
          FDAFTTGF
Sbjct: 78 FDAFTTGF 85


BLASTP 2.2.26 [Sep-21-2011]


Reference: Altschul, Stephen F., Thomas L. Madden, Alejandro A. Schaffer, 
Jinghui Zhang, Zheng Zhang, Webb Miller, and David J. Lipman (1997), 
"Gapped BLAST and PSI-BLAST: a new generation of protein database search
programs",  Nucleic Acids Res. 25:3389-3402.

Reference for compositional score matrix adjustment: Altschul, Stephen F., 
John C. Wootton, E. Michael Gertz, Richa Agarwala, Aleksandr Morgulis,
Alejandro A. Schaffer, and Yi-Kuo Yu (2005) "Protein database searches
using compositionally adjusted substitution matrices", FEBS J. 272:5101-5109.

Query= Orcomyotropin4
         (11 letters)

Database: /state/partition1/workspace/htdocs/173/omicshare/tools/Publi
c/data2/user/201804/03169b95f331372e8cde8461c7be3ca7//com50_0.fasta 
           2648 sequences; 1,102,136 total letters

Searching..................................................done


                                                                 Score    E
Sequences producing significant alignments:                      (bits) Value

XP_027227774.1 |cds_id rna-XM_027371973.1 |trans_id rna-XM_02737...    26   0.010

>XP_027227774.1 |cds_id rna-XM_027371973.1 |trans_id
          rna-XM_027371973.1 |gene_id gene-LOC113819780
          Length = 316

 Score = 26.2 bits (56), Expect = 0.010,   Method: Compositional matrix adjust.
 Identities = 11/11 (100%), Positives = 11/11 (100%)

Query: 1  FDAFTTGFGHS 11
          FDAFTTGFGHS
Sbjct: 78 FDAFTTGFGHS 88


BLASTP 2.2.26 [Sep-21-2011]


Reference: Altschul, Stephen F., Thomas L. Madden, Alejandro A. Schaffer, 
Jinghui Zhang, Zheng Zhang, Webb Miller, and David J. Lipman (1997), 
"Gapped BLAST and PSI-BLAST: a new generation of protein database search
programs",  Nucleic Acids Res. 25:3389-3402.

Reference for compositional score matrix adjustment: Altschul, Stephen F., 
John C. Wootton, E. Michael Gertz, Richa Agarwala, Aleksandr Morgulis,
Alejandro A. Schaffer, and Yi-Kuo Yu (2005) "Protein database searches
using compositionally adjusted substitution matrices", FEBS J. 272:5101-5109.

Query= Orcomyotropin5
         (11 letters)

Database: /state/partition1/workspace/htdocs/173/omicshare/tools/Publi
c/data2/user/201804/03169b95f331372e8cde8461c7be3ca7//com50_0.fasta 
           2648 sequences; 1,102,136 total letters

Searching..................................................done


                                                                 Score    E
Sequences producing significant alignments:                      (bits) Value

XP_027227774.1 |cds_id rna-XM_027371973.1 |trans_id rna-XM_02737...    25   0.031

>XP_027227774.1 |cds_id rna-XM_027371973.1 |trans_id
          rna-XM_027371973.1 |gene_id gene-LOC113819780
          Length = 316

 Score = 24.6 bits (52), Expect = 0.031,   Method: Compositional matrix adjust.
 Identities = 10/11 (90%), Positives = 11/11 (100%)

Query: 1  FDAFTTGFGHN 11
          FDAFTTGFGH+
Sbjct: 78 FDAFTTGFGHS 88


BLASTP 2.2.26 [Sep-21-2011]


Reference: Altschul, Stephen F., Thomas L. Madden, Alejandro A. Schaffer, 
Jinghui Zhang, Zheng Zhang, Webb Miller, and David J. Lipman (1997), 
"Gapped BLAST and PSI-BLAST: a new generation of protein database search
programs",  Nucleic Acids Res. 25:3389-3402.

Reference for compositional score matrix adjustment: Altschul, Stephen F., 
John C. Wootton, E. Michael Gertz, Richa Agarwala, Aleksandr Morgulis,
Alejandro A. Schaffer, and Yi-Kuo Yu (2005) "Protein database searches
using compositionally adjusted substitution matrices", FEBS J. 272:5101-5109.

Query= Other1
         (16 letters)

Database: /state/partition1/workspace/htdocs/173/omicshare/tools/Publi
c/data2/user/201804/03169b95f331372e8cde8461c7be3ca7//com50_0.fasta 
           2648 sequences; 1,102,136 total letters

Searching..................................................done

 ***** No hits found ******


BLASTP 2.2.26 [Sep-21-2011]


Reference: Altschul, Stephen F., Thomas L. Madden, Alejandro A. Schaffer, 
Jinghui Zhang, Zheng Zhang, Webb Miller, and David J. Lipman (1997), 
"Gapped BLAST and PSI-BLAST: a new generation of protein database search
programs",  Nucleic Acids Res. 25:3389-3402.

Reference for compositional score matrix adjustment: Altschul, Stephen F., 
John C. Wootton, E. Michael Gertz, Richa Agarwala, Aleksandr Morgulis,
Alejandro A. Schaffer, and Yi-Kuo Yu (2005) "Protein database searches
using compositionally adjusted substitution matrices", FEBS J. 272:5101-5109.

Query= Other2
         (9 letters)

Database: /state/partition1/workspace/htdocs/173/omicshare/tools/Publi
c/data2/user/201804/03169b95f331372e8cde8461c7be3ca7//com50_0.fasta 
           2648 sequences; 1,102,136 total letters

Searching..................................................done

 ***** No hits found ******


BLASTP 2.2.26 [Sep-21-2011]


Reference: Altschul, Stephen F., Thomas L. Madden, Alejandro A. Schaffer, 
Jinghui Zhang, Zheng Zhang, Webb Miller, and David J. Lipman (1997), 
"Gapped BLAST and PSI-BLAST: a new generation of protein database search
programs",  Nucleic Acids Res. 25:3389-3402.

Reference for compositional score matrix adjustment: Altschul, Stephen F., 
John C. Wootton, E. Michael Gertz, Richa Agarwala, Aleksandr Morgulis,
Alejandro A. Schaffer, and Yi-Kuo Yu (2005) "Protein database searches
using compositionally adjusted substitution matrices", FEBS J. 272:5101-5109.

Query= Other3
         (10 letters)

Database: /state/partition1/workspace/htdocs/173/omicshare/tools/Publi
c/data2/user/201804/03169b95f331372e8cde8461c7be3ca7//com50_0.fasta 
           2648 sequences; 1,102,136 total letters

Searching..................................................done

 ***** No hits found ******


BLASTP 2.2.26 [Sep-21-2011]


Reference: Altschul, Stephen F., Thomas L. Madden, Alejandro A. Schaffer, 
Jinghui Zhang, Zheng Zhang, Webb Miller, and David J. Lipman (1997), 
"Gapped BLAST and PSI-BLAST: a new generation of protein database search
programs",  Nucleic Acids Res. 25:3389-3402.

Reference for compositional score matrix adjustment: Altschul, Stephen F., 
John C. Wootton, E. Michael Gertz, Richa Agarwala, Aleksandr Morgulis,
Alejandro A. Schaffer, and Yi-Kuo Yu (2005) "Protein database searches
using compositionally adjusted substitution matrices", FEBS J. 272:5101-5109.

Query= Other4
         (6 letters)

Database: /state/partition1/workspace/htdocs/173/omicshare/tools/Publi
c/data2/user/201804/03169b95f331372e8cde8461c7be3ca7//com50_0.fasta 
           2648 sequences; 1,102,136 total letters

Searching..................................................done

 ***** No hits found ******


BLASTP 2.2.26 [Sep-21-2011]


Reference: Altschul, Stephen F., Thomas L. Madden, Alejandro A. Schaffer, 
Jinghui Zhang, Zheng Zhang, Webb Miller, and David J. Lipman (1997), 
"Gapped BLAST and PSI-BLAST: a new generation of protein database search
programs",  Nucleic Acids Res. 25:3389-3402.

Reference for compositional score matrix adjustment: Altschul, Stephen F., 
John C. Wootton, E. Michael Gertz, Richa Agarwala, Aleksandr Morgulis,
Alejandro A. Schaffer, and Yi-Kuo Yu (2005) "Protein database searches
using compositionally adjusted substitution matrices", FEBS J. 272:5101-5109.

Query= Other5
         (9 letters)

Database: /state/partition1/workspace/htdocs/173/omicshare/tools/Publi
c/data2/user/201804/03169b95f331372e8cde8461c7be3ca7//com50_0.fasta 
           2648 sequences; 1,102,136 total letters

Searching..................................................done

 ***** No hits found ******


BLASTP 2.2.26 [Sep-21-2011]


Reference: Altschul, Stephen F., Thomas L. Madden, Alejandro A. Schaffer, 
Jinghui Zhang, Zheng Zhang, Webb Miller, and David J. Lipman (1997), 
"Gapped BLAST and PSI-BLAST: a new generation of protein database search
programs",  Nucleic Acids Res. 25:3389-3402.

Reference for compositional score matrix adjustment: Altschul, Stephen F., 
John C. Wootton, E. Michael Gertz, Richa Agarwala, Aleksandr Morgulis,
Alejandro A. Schaffer, and Yi-Kuo Yu (2005) "Protein database searches
using compositionally adjusted substitution matrices", FEBS J. 272:5101-5109.

Query= Other6
         (9 letters)

Database: /state/partition1/workspace/htdocs/173/omicshare/tools/Publi
c/data2/user/201804/03169b95f331372e8cde8461c7be3ca7//com50_0.fasta 
           2648 sequences; 1,102,136 total letters

Searching..................................................done

 ***** No hits found ******


BLASTP 2.2.26 [Sep-21-2011]


Reference: Altschul, Stephen F., Thomas L. Madden, Alejandro A. Schaffer, 
Jinghui Zhang, Zheng Zhang, Webb Miller, and David J. Lipman (1997), 
"Gapped BLAST and PSI-BLAST: a new generation of protein database search
programs",  Nucleic Acids Res. 25:3389-3402.

Reference for compositional score matrix adjustment: Altschul, Stephen F., 
John C. Wootton, E. Michael Gertz, Richa Agarwala, Aleksandr Morgulis,
Alejandro A. Schaffer, and Yi-Kuo Yu (2005) "Protein database searches
using compositionally adjusted substitution matrices", FEBS J. 272:5101-5109.

Query= Other7
         (11 letters)

Database: /state/partition1/workspace/htdocs/173/omicshare/tools/Publi
c/data2/user/201804/03169b95f331372e8cde8461c7be3ca7//com50_0.fasta 
           2648 sequences; 1,102,136 total letters

Searching..................................................done

 ***** No hits found ******


BLASTP 2.2.26 [Sep-21-2011]


Reference: Altschul, Stephen F., Thomas L. Madden, Alejandro A. Schaffer, 
Jinghui Zhang, Zheng Zhang, Webb Miller, and David J. Lipman (1997), 
"Gapped BLAST and PSI-BLAST: a new generation of protein database search
programs",  Nucleic Acids Res. 25:3389-3402.

Reference for compositional score matrix adjustment: Altschul, Stephen F., 
John C. Wootton, E. Michael Gertz, Richa Agarwala, Aleksandr Morgulis,
Alejandro A. Schaffer, and Yi-Kuo Yu (2005) "Protein database searches
using compositionally adjusted substitution matrices", FEBS J. 272:5101-5109.

Query= Other8
         (10 letters)

Database: /state/partition1/workspace/htdocs/173/omicshare/tools/Publi
c/data2/user/201804/03169b95f331372e8cde8461c7be3ca7//com50_0.fasta 
           2648 sequences; 1,102,136 total letters

Searching..................................................done

 ***** No hits found ******


BLASTP 2.2.26 [Sep-21-2011]


Reference: Altschul, Stephen F., Thomas L. Madden, Alejandro A. Schaffer, 
Jinghui Zhang, Zheng Zhang, Webb Miller, and David J. Lipman (1997), 
"Gapped BLAST and PSI-BLAST: a new generation of protein database search
programs",  Nucleic Acids Res. 25:3389-3402.

Reference for compositional score matrix adjustment: Altschul, Stephen F., 
John C. Wootton, E. Michael Gertz, Richa Agarwala, Aleksandr Morgulis,
Alejandro A. Schaffer, and Yi-Kuo Yu (2005) "Protein database searches
using compositionally adjusted substitution matrices", FEBS J. 272:5101-5109.

Query= Other9
         (8 letters)

Database: /state/partition1/workspace/htdocs/173/omicshare/tools/Publi
c/data2/user/201804/03169b95f331372e8cde8461c7be3ca7//com50_0.fasta 
           2648 sequences; 1,102,136 total letters

Searching..................................................done

 ***** No hits found ******


BLASTP 2.2.26 [Sep-21-2011]


Reference: Altschul, Stephen F., Thomas L. Madden, Alejandro A. Schaffer, 
Jinghui Zhang, Zheng Zhang, Webb Miller, and David J. Lipman (1997), 
"Gapped BLAST and PSI-BLAST: a new generation of protein database search
programs",  Nucleic Acids Res. 25:3389-3402.

Reference for compositional score matrix adjustment: Altschul, Stephen F., 
John C. Wootton, E. Michael Gertz, Richa Agarwala, Aleksandr Morgulis,
Alejandro A. Schaffer, and Yi-Kuo Yu (2005) "Protein database searches
using compositionally adjusted substitution matrices", FEBS J. 272:5101-5109.

Query= PDH1
         (18 letters)

Database: /state/partition1/workspace/htdocs/173/omicshare/tools/Publi
c/data2/user/201804/03169b95f331372e8cde8461c7be3ca7//com50_0.fasta 
           2648 sequences; 1,102,136 total letters

Searching..................................................done

 ***** No hits found ******


BLASTP 2.2.26 [Sep-21-2011]


Reference: Altschul, Stephen F., Thomas L. Madden, Alejandro A. Schaffer, 
Jinghui Zhang, Zheng Zhang, Webb Miller, and David J. Lipman (1997), 
"Gapped BLAST and PSI-BLAST: a new generation of protein database search
programs",  Nucleic Acids Res. 25:3389-3402.

Reference for compositional score matrix adjustment: Altschul, Stephen F., 
John C. Wootton, E. Michael Gertz, Richa Agarwala, Aleksandr Morgulis,
Alejandro A. Schaffer, and Yi-Kuo Yu (2005) "Protein database searches
using compositionally adjusted substitution matrices", FEBS J. 272:5101-5109.

Query= PDH2
         (18 letters)

Database: /state/partition1/workspace/htdocs/173/omicshare/tools/Publi
c/data2/user/201804/03169b95f331372e8cde8461c7be3ca7//com50_0.fasta 
           2648 sequences; 1,102,136 total letters

Searching..................................................done

 ***** No hits found ******


BLASTP 2.2.26 [Sep-21-2011]


Reference: Altschul, Stephen F., Thomas L. Madden, Alejandro A. Schaffer, 
Jinghui Zhang, Zheng Zhang, Webb Miller, and David J. Lipman (1997), 
"Gapped BLAST and PSI-BLAST: a new generation of protein database search
programs",  Nucleic Acids Res. 25:3389-3402.

Reference for compositional score matrix adjustment: Altschul, Stephen F., 
John C. Wootton, E. Michael Gertz, Richa Agarwala, Aleksandr Morgulis,
Alejandro A. Schaffer, and Yi-Kuo Yu (2005) "Protein database searches
using compositionally adjusted substitution matrices", FEBS J. 272:5101-5109.

Query= Proctolin1
         (5 letters)

Database: /state/partition1/workspace/htdocs/173/omicshare/tools/Publi
c/data2/user/201804/03169b95f331372e8cde8461c7be3ca7//com50_0.fasta 
           2648 sequences; 1,102,136 total letters

Searching..................................................done

 ***** No hits found ******


BLASTP 2.2.26 [Sep-21-2011]


Reference: Altschul, Stephen F., Thomas L. Madden, Alejandro A. Schaffer, 
Jinghui Zhang, Zheng Zhang, Webb Miller, and David J. Lipman (1997), 
"Gapped BLAST and PSI-BLAST: a new generation of protein database search
programs",  Nucleic Acids Res. 25:3389-3402.

Reference for compositional score matrix adjustment: Altschul, Stephen F., 
John C. Wootton, E. Michael Gertz, Richa Agarwala, Aleksandr Morgulis,
Alejandro A. Schaffer, and Yi-Kuo Yu (2005) "Protein database searches
using compositionally adjusted substitution matrices", FEBS J. 272:5101-5109.

Query= Proctolin2
         (9 letters)

Database: /state/partition1/workspace/htdocs/173/omicshare/tools/Publi
c/data2/user/201804/03169b95f331372e8cde8461c7be3ca7//com50_0.fasta 
           2648 sequences; 1,102,136 total letters

Searching..................................................done

 ***** No hits found ******


BLASTP 2.2.26 [Sep-21-2011]


Reference: Altschul, Stephen F., Thomas L. Madden, Alejandro A. Schaffer, 
Jinghui Zhang, Zheng Zhang, Webb Miller, and David J. Lipman (1997), 
"Gapped BLAST and PSI-BLAST: a new generation of protein database search
programs",  Nucleic Acids Res. 25:3389-3402.

Reference for compositional score matrix adjustment: Altschul, Stephen F., 
John C. Wootton, E. Michael Gertz, Richa Agarwala, Aleksandr Morgulis,
Alejandro A. Schaffer, and Yi-Kuo Yu (2005) "Protein database searches
using compositionally adjusted substitution matrices", FEBS J. 272:5101-5109.

Query= Proctolin3
         (10 letters)

Database: /state/partition1/workspace/htdocs/173/omicshare/tools/Publi
c/data2/user/201804/03169b95f331372e8cde8461c7be3ca7//com50_0.fasta 
           2648 sequences; 1,102,136 total letters

Searching..................................................done

 ***** No hits found ******


BLASTP 2.2.26 [Sep-21-2011]


Reference: Altschul, Stephen F., Thomas L. Madden, Alejandro A. Schaffer, 
Jinghui Zhang, Zheng Zhang, Webb Miller, and David J. Lipman (1997), 
"Gapped BLAST and PSI-BLAST: a new generation of protein database search
programs",  Nucleic Acids Res. 25:3389-3402.

Reference for compositional score matrix adjustment: Altschul, Stephen F., 
John C. Wootton, E. Michael Gertz, Richa Agarwala, Aleksandr Morgulis,
Alejandro A. Schaffer, and Yi-Kuo Yu (2005) "Protein database searches
using compositionally adjusted substitution matrices", FEBS J. 272:5101-5109.

Query= Proctolin4
         (9 letters)

Database: /state/partition1/workspace/htdocs/173/omicshare/tools/Publi
c/data2/user/201804/03169b95f331372e8cde8461c7be3ca7//com50_0.fasta 
           2648 sequences; 1,102,136 total letters

Searching..................................................done

 ***** No hits found ******


BLASTP 2.2.26 [Sep-21-2011]


Reference: Altschul, Stephen F., Thomas L. Madden, Alejandro A. Schaffer, 
Jinghui Zhang, Zheng Zhang, Webb Miller, and David J. Lipman (1997), 
"Gapped BLAST and PSI-BLAST: a new generation of protein database search
programs",  Nucleic Acids Res. 25:3389-3402.

Reference for compositional score matrix adjustment: Altschul, Stephen F., 
John C. Wootton, E. Michael Gertz, Richa Agarwala, Aleksandr Morgulis,
Alejandro A. Schaffer, and Yi-Kuo Yu (2005) "Protein database searches
using compositionally adjusted substitution matrices", FEBS J. 272:5101-5109.

Query= Proctolin5
         (9 letters)

Database: /state/partition1/workspace/htdocs/173/omicshare/tools/Publi
c/data2/user/201804/03169b95f331372e8cde8461c7be3ca7//com50_0.fasta 
           2648 sequences; 1,102,136 total letters

Searching..................................................done

 ***** No hits found ******


BLASTP 2.2.26 [Sep-21-2011]


Reference: Altschul, Stephen F., Thomas L. Madden, Alejandro A. Schaffer, 
Jinghui Zhang, Zheng Zhang, Webb Miller, and David J. Lipman (1997), 
"Gapped BLAST and PSI-BLAST: a new generation of protein database search
programs",  Nucleic Acids Res. 25:3389-3402.

Reference for compositional score matrix adjustment: Altschul, Stephen F., 
John C. Wootton, E. Michael Gertz, Richa Agarwala, Aleksandr Morgulis,
Alejandro A. Schaffer, and Yi-Kuo Yu (2005) "Protein database searches
using compositionally adjusted substitution matrices", FEBS J. 272:5101-5109.

Query= Proctolin6
         (9 letters)

Database: /state/partition1/workspace/htdocs/173/omicshare/tools/Publi
c/data2/user/201804/03169b95f331372e8cde8461c7be3ca7//com50_0.fasta 
           2648 sequences; 1,102,136 total letters

Searching..................................................done

 ***** No hits found ******


BLASTP 2.2.26 [Sep-21-2011]


Reference: Altschul, Stephen F., Thomas L. Madden, Alejandro A. Schaffer, 
Jinghui Zhang, Zheng Zhang, Webb Miller, and David J. Lipman (1997), 
"Gapped BLAST and PSI-BLAST: a new generation of protein database search
programs",  Nucleic Acids Res. 25:3389-3402.

Reference for compositional score matrix adjustment: Altschul, Stephen F., 
John C. Wootton, E. Michael Gertz, Richa Agarwala, Aleksandr Morgulis,
Alejandro A. Schaffer, and Yi-Kuo Yu (2005) "Protein database searches
using compositionally adjusted substitution matrices", FEBS J. 272:5101-5109.

Query= Proctolin7
         (9 letters)

Database: /state/partition1/workspace/htdocs/173/omicshare/tools/Publi
c/data2/user/201804/03169b95f331372e8cde8461c7be3ca7//com50_0.fasta 
           2648 sequences; 1,102,136 total letters

Searching..................................................done

 ***** No hits found ******


BLASTP 2.2.26 [Sep-21-2011]


Reference: Altschul, Stephen F., Thomas L. Madden, Alejandro A. Schaffer, 
Jinghui Zhang, Zheng Zhang, Webb Miller, and David J. Lipman (1997), 
"Gapped BLAST and PSI-BLAST: a new generation of protein database search
programs",  Nucleic Acids Res. 25:3389-3402.

Reference for compositional score matrix adjustment: Altschul, Stephen F., 
John C. Wootton, E. Michael Gertz, Richa Agarwala, Aleksandr Morgulis,
Alejandro A. Schaffer, and Yi-Kuo Yu (2005) "Protein database searches
using compositionally adjusted substitution matrices", FEBS J. 272:5101-5109.

Query= Proctolin8
         (9 letters)

Database: /state/partition1/workspace/htdocs/173/omicshare/tools/Publi
c/data2/user/201804/03169b95f331372e8cde8461c7be3ca7//com50_0.fasta 
           2648 sequences; 1,102,136 total letters

Searching..................................................done

 ***** No hits found ******


BLASTP 2.2.26 [Sep-21-2011]


Reference: Altschul, Stephen F., Thomas L. Madden, Alejandro A. Schaffer, 
Jinghui Zhang, Zheng Zhang, Webb Miller, and David J. Lipman (1997), 
"Gapped BLAST and PSI-BLAST: a new generation of protein database search
programs",  Nucleic Acids Res. 25:3389-3402.

Reference for compositional score matrix adjustment: Altschul, Stephen F., 
John C. Wootton, E. Michael Gertz, Richa Agarwala, Aleksandr Morgulis,
Alejandro A. Schaffer, and Yi-Kuo Yu (2005) "Protein database searches
using compositionally adjusted substitution matrices", FEBS J. 272:5101-5109.

Query= Proctolin9
         (9 letters)

Database: /state/partition1/workspace/htdocs/173/omicshare/tools/Publi
c/data2/user/201804/03169b95f331372e8cde8461c7be3ca7//com50_0.fasta 
           2648 sequences; 1,102,136 total letters

Searching..................................................done

 ***** No hits found ******


BLASTP 2.2.26 [Sep-21-2011]


Reference: Altschul, Stephen F., Thomas L. Madden, Alejandro A. Schaffer, 
Jinghui Zhang, Zheng Zhang, Webb Miller, and David J. Lipman (1997), 
"Gapped BLAST and PSI-BLAST: a new generation of protein database search
programs",  Nucleic Acids Res. 25:3389-3402.

Reference for compositional score matrix adjustment: Altschul, Stephen F., 
John C. Wootton, E. Michael Gertz, Richa Agarwala, Aleksandr Morgulis,
Alejandro A. Schaffer, and Yi-Kuo Yu (2005) "Protein database searches
using compositionally adjusted substitution matrices", FEBS J. 272:5101-5109.

Query= Proctolin10
         (9 letters)

Database: /state/partition1/workspace/htdocs/173/omicshare/tools/Publi
c/data2/user/201804/03169b95f331372e8cde8461c7be3ca7//com50_0.fasta 
           2648 sequences; 1,102,136 total letters

Searching..................................................done

 ***** No hits found ******


BLASTP 2.2.26 [Sep-21-2011]


Reference: Altschul, Stephen F., Thomas L. Madden, Alejandro A. Schaffer, 
Jinghui Zhang, Zheng Zhang, Webb Miller, and David J. Lipman (1997), 
"Gapped BLAST and PSI-BLAST: a new generation of protein database search
programs",  Nucleic Acids Res. 25:3389-3402.

Reference for compositional score matrix adjustment: Altschul, Stephen F., 
John C. Wootton, E. Michael Gertz, Richa Agarwala, Aleksandr Morgulis,
Alejandro A. Schaffer, and Yi-Kuo Yu (2005) "Protein database searches
using compositionally adjusted substitution matrices", FEBS J. 272:5101-5109.

Query= Proctolin11
         (10 letters)

Database: /state/partition1/workspace/htdocs/173/omicshare/tools/Publi
c/data2/user/201804/03169b95f331372e8cde8461c7be3ca7//com50_0.fasta 
           2648 sequences; 1,102,136 total letters

Searching..................................................done

 ***** No hits found ******


BLASTP 2.2.26 [Sep-21-2011]


Reference: Altschul, Stephen F., Thomas L. Madden, Alejandro A. Schaffer, 
Jinghui Zhang, Zheng Zhang, Webb Miller, and David J. Lipman (1997), 
"Gapped BLAST and PSI-BLAST: a new generation of protein database search
programs",  Nucleic Acids Res. 25:3389-3402.

Reference for compositional score matrix adjustment: Altschul, Stephen F., 
John C. Wootton, E. Michael Gertz, Richa Agarwala, Aleksandr Morgulis,
Alejandro A. Schaffer, and Yi-Kuo Yu (2005) "Protein database searches
using compositionally adjusted substitution matrices", FEBS J. 272:5101-5109.

Query= PyrokininPRP
         (12 letters)

Database: /state/partition1/workspace/htdocs/173/omicshare/tools/Publi
c/data2/user/201804/03169b95f331372e8cde8461c7be3ca7//com50_0.fasta 
           2648 sequences; 1,102,136 total letters

Searching..................................................done

 ***** No hits found ******


BLASTP 2.2.26 [Sep-21-2011]


Reference: Altschul, Stephen F., Thomas L. Madden, Alejandro A. Schaffer, 
Jinghui Zhang, Zheng Zhang, Webb Miller, and David J. Lipman (1997), 
"Gapped BLAST and PSI-BLAST: a new generation of protein database search
programs",  Nucleic Acids Res. 25:3389-3402.

Reference for compositional score matrix adjustment: Altschul, Stephen F., 
John C. Wootton, E. Michael Gertz, Richa Agarwala, Aleksandr Morgulis,
Alejandro A. Schaffer, and Yi-Kuo Yu (2005) "Protein database searches
using compositionally adjusted substitution matrices", FEBS J. 272:5101-5109.

Query= RF1
         (18 letters)

Database: /state/partition1/workspace/htdocs/173/omicshare/tools/Publi
c/data2/user/201804/03169b95f331372e8cde8461c7be3ca7//com50_0.fasta 
           2648 sequences; 1,102,136 total letters

Searching..................................................done

 ***** No hits found ******


BLASTP 2.2.26 [Sep-21-2011]


Reference: Altschul, Stephen F., Thomas L. Madden, Alejandro A. Schaffer, 
Jinghui Zhang, Zheng Zhang, Webb Miller, and David J. Lipman (1997), 
"Gapped BLAST and PSI-BLAST: a new generation of protein database search
programs",  Nucleic Acids Res. 25:3389-3402.

Reference for compositional score matrix adjustment: Altschul, Stephen F., 
John C. Wootton, E. Michael Gertz, Richa Agarwala, Aleksandr Morgulis,
Alejandro A. Schaffer, and Yi-Kuo Yu (2005) "Protein database searches
using compositionally adjusted substitution matrices", FEBS J. 272:5101-5109.

Query= RF10
         (10 letters)

Database: /state/partition1/workspace/htdocs/173/omicshare/tools/Publi
c/data2/user/201804/03169b95f331372e8cde8461c7be3ca7//com50_0.fasta 
           2648 sequences; 1,102,136 total letters

Searching..................................................done

 ***** No hits found ******


BLASTP 2.2.26 [Sep-21-2011]


Reference: Altschul, Stephen F., Thomas L. Madden, Alejandro A. Schaffer, 
Jinghui Zhang, Zheng Zhang, Webb Miller, and David J. Lipman (1997), 
"Gapped BLAST and PSI-BLAST: a new generation of protein database search
programs",  Nucleic Acids Res. 25:3389-3402.

Reference for compositional score matrix adjustment: Altschul, Stephen F., 
John C. Wootton, E. Michael Gertz, Richa Agarwala, Aleksandr Morgulis,
Alejandro A. Schaffer, and Yi-Kuo Yu (2005) "Protein database searches
using compositionally adjusted substitution matrices", FEBS J. 272:5101-5109.

Query= RF11
         (11 letters)

Database: /state/partition1/workspace/htdocs/173/omicshare/tools/Publi
c/data2/user/201804/03169b95f331372e8cde8461c7be3ca7//com50_0.fasta 
           2648 sequences; 1,102,136 total letters

Searching..................................................done

 ***** No hits found ******


BLASTP 2.2.26 [Sep-21-2011]


Reference: Altschul, Stephen F., Thomas L. Madden, Alejandro A. Schaffer, 
Jinghui Zhang, Zheng Zhang, Webb Miller, and David J. Lipman (1997), 
"Gapped BLAST and PSI-BLAST: a new generation of protein database search
programs",  Nucleic Acids Res. 25:3389-3402.

Reference for compositional score matrix adjustment: Altschul, Stephen F., 
John C. Wootton, E. Michael Gertz, Richa Agarwala, Aleksandr Morgulis,
Alejandro A. Schaffer, and Yi-Kuo Yu (2005) "Protein database searches
using compositionally adjusted substitution matrices", FEBS J. 272:5101-5109.

Query= RF12
         (10 letters)

Database: /state/partition1/workspace/htdocs/173/omicshare/tools/Publi
c/data2/user/201804/03169b95f331372e8cde8461c7be3ca7//com50_0.fasta 
           2648 sequences; 1,102,136 total letters

Searching..................................................done

 ***** No hits found ******


BLASTP 2.2.26 [Sep-21-2011]


Reference: Altschul, Stephen F., Thomas L. Madden, Alejandro A. Schaffer, 
Jinghui Zhang, Zheng Zhang, Webb Miller, and David J. Lipman (1997), 
"Gapped BLAST and PSI-BLAST: a new generation of protein database search
programs",  Nucleic Acids Res. 25:3389-3402.

Reference for compositional score matrix adjustment: Altschul, Stephen F., 
John C. Wootton, E. Michael Gertz, Richa Agarwala, Aleksandr Morgulis,
Alejandro A. Schaffer, and Yi-Kuo Yu (2005) "Protein database searches
using compositionally adjusted substitution matrices", FEBS J. 272:5101-5109.

Query= RF13
         (10 letters)

Database: /state/partition1/workspace/htdocs/173/omicshare/tools/Publi
c/data2/user/201804/03169b95f331372e8cde8461c7be3ca7//com50_0.fasta 
           2648 sequences; 1,102,136 total letters

Searching..................................................done

 ***** No hits found ******


BLASTP 2.2.26 [Sep-21-2011]


Reference: Altschul, Stephen F., Thomas L. Madden, Alejandro A. Schaffer, 
Jinghui Zhang, Zheng Zhang, Webb Miller, and David J. Lipman (1997), 
"Gapped BLAST and PSI-BLAST: a new generation of protein database search
programs",  Nucleic Acids Res. 25:3389-3402.

Reference for compositional score matrix adjustment: Altschul, Stephen F.,
[truncated: 169,543 more chars]
