# Supplementary material for: Unveiling the Impact of Rapeseed Meal on Feeding Behavior and Anorexigenic Endocrine in Litopenaeus vannamei
Source: Animals (Basel). 2024 Feb 6;14(4):540. doi: 10.3390/ani14040540 (PMC10886117; doi:10.3390/ani14040540)
Supplement: Supplementary file 1 [file animals-14-00540-s001.zip › Supplementary Table S1.xlsx]

## Sheet: Potentially  neuropeptide
	cds_id	trans_id	gene_id	Length	Score	Expect	Identities	Positives	Gaps
>XP_027206979.1	rna-XM_027351178.1	rna-XM_027351178.1	gene-LOC113800411	851	24.3bits(51)	0.8	10/24(41%)	13/24(54%)	2/24(8%)
>XP_027206979.1	rna-XM_027351178.1	rna-XM_027351178.1	gene-LOC113800411	851	24.6bits(52)	0.72	10/24(41%)	13/24(54%)	2/24(8%)
>Gene.106039::MSTRG.22181.3::g.106039::m.106039	Gene.106039::MSTRG.22181.3::g.106039::m.106039	MSTRG.22181.3	gene-LOC113801825	151	23.1bits(48)	4.2	13/35(37%)	17/35(48%)	3/35(8%)
>Gene.106043::MSTRG.22181.2::g.106043::m.106043	Gene.106043::MSTRG.22181.2::g.106043::m.106043	MSTRG.22181.2	gene-LOC113801825	151	23.1bits(48)	4.2	13/35(37%)	17/35(48%)	3/35(8%)
>XP_027208055.1	rna-XM_027352254.1	rna-XM_027352254.1	gene-LOC113801825	163	23.1bits(48)	4.3	13/35(37%)	17/35(48%)	3/35(8%)
>Gene.106039::MSTRG.22181.3::g.106039::m.106039	Gene.106039::MSTRG.22181.3::g.106039::m.106039	MSTRG.22181.3	gene-LOC113801825	151	23.9bits(50)	2.3	16/47(34%)	20/47(42%)	3/47(6%)
>Gene.106043::MSTRG.22181.2::g.106043::m.106043	Gene.106043::MSTRG.22181.2::g.106043::m.106043	MSTRG.22181.2	gene-LOC113801825	151	23.9bits(50)	2.3	16/47(34%)	20/47(42%)	3/47(6%)
>XP_027208055.1	rna-XM_027352254.1	rna-XM_027352254.1	gene-LOC113801825	163	23.9bits(50)	2.4	16/47(34%)	20/47(42%)	3/47(6%)
>XP_027208954.1	rna-XM_027353153.1	rna-XM_027353153.1	gene-LOC113802550	341	22.7bits(47)	3.3	8/15(53%)	10/15(66%)
>XP_027208955.1	rna-XM_027353154.1	rna-XM_027353154.1	gene-LOC113802550	327	22.3bits(46)	3.6	8/15(53%)	10/15(66%)
>Gene.108444::MSTRG.22693.3::g.108444::m.108444	Gene.108444::MSTRG.22693.3::g.108444::m.108444	MSTRG.22693.3	gene-LOC113802550	321	22.3bits(46)	3.8	8/15(53%)	10/15(66%)
>XP_027214425.1	rna-XM_027358624.1	rna-XM_027358624.1	gene-LOC113807386	9087	26.6bits(57)	0.47	12/40(30%)	19/40(47%)
>Gene.36384::MSTRG.7541.1::g.36384::m.36384	Gene.36384::MSTRG.7541.1::g.36384::m.36384	MSTRG.7541.1	gene-LOC113810133	132	24.3bits(51)	0.2	13/30(43%)	17/30(56%)
>XP_027217638.1	rna-XM_027361837.1	rna-XM_027361837.1	gene-LOC113810133	132	24.3bits(51)	0.2	13/30(43%)	17/30(56%)
>Gene.36395::MSTRG.7541.3::g.36395::m.36395	Gene.36395::MSTRG.7541.3::g.36395::m.36395	MSTRG.7541.3	gene-LOC113810133	182	24.3bits(51)	0.2	13/30(43%)	17/30(56%)
>Gene.36384::MSTRG.7541.1::g.36384::m.36384	Gene.36384::MSTRG.7541.1::g.36384::m.36384	MSTRG.7541.1	gene-LOC113810133	132	21.9bits(45)	1.2	12/30(40%)	16/30(53%)
>XP_027217638.1	rna-XM_027361837.1	rna-XM_027361837.1	gene-LOC113810133	132	21.9bits(45)	1.2	12/30(40%)	16/30(53%)
>Gene.36395::MSTRG.7541.3::g.36395::m.36395	Gene.36395::MSTRG.7541.3::g.36395::m.36395	MSTRG.7541.3	gene-LOC113810133	182	21.9bits(45)	1.2	12/30(40%)	16/30(53%)
>Gene.36384::MSTRG.7541.1::g.36384::m.36384	Gene.36384::MSTRG.7541.1::g.36384::m.36384	MSTRG.7541.1	gene-LOC113810133	132	22.7bits(47)	0.69	12/30(40%)	16/30(53%)
>XP_027217638.1	rna-XM_027361837.1	rna-XM_027361837.1	gene-LOC113810133	132	22.7bits(47)	0.69	12/30(40%)	16/30(53%)
>Gene.36395::MSTRG.7541.3::g.36395::m.36395	Gene.36395::MSTRG.7541.3::g.36395::m.36395	MSTRG.7541.3	gene-LOC113810133	182	22.7bits(47)	0.7	12/30(40%)	16/30(53%)
>Gene.36384::MSTRG.7541.1::g.36384::m.36384	Gene.36384::MSTRG.7541.1::g.36384::m.36384	MSTRG.7541.1	gene-LOC113810133	132	21.9bits(45)	1.2	12/30(40%)	16/30(53%)
>XP_027217638.1	rna-XM_027361837.1	rna-XM_027361837.1	gene-LOC113810133	132	21.9bits(45)	1.2	12/30(40%)	16/30(53%)
>Gene.36395::MSTRG.7541.3::g.36395::m.36395	Gene.36395::MSTRG.7541.3::g.36395::m.36395	MSTRG.7541.3	gene-LOC113810133	182	21.9bits(45)	1.2	12/30(40%)	16/30(53%)
>Gene.38854::MSTRG.8138.1::g.38854::m.38854	Gene.38854::MSTRG.8138.1::g.38854::m.38854	MSTRG.8138.1	gene-LOC113811169	80	21.9bits(45)	7.6	11/47(23%)	22/47(46%)	6/47(12%)
>Gene.41439::MSTRG.8621.22::g.41439::m.41439	Gene.41439::MSTRG.8621.22::g.41439::m.41439	MSTRG.8621.22	gene-LOC113811755	2950	22.3bits(46)	3.9	7/14(50%)	9/14(64%)
>XP_027219365.1	rna-XM_027363564.1	rna-XM_027363564.1	gene-LOC113811755	8800	22.3bits(46)	4	7/14(50%)	9/14(64%)
>XP_027219364.1	rna-XM_027363563.1	rna-XM_027363563.1	gene-LOC113811755	8833	22.3bits(46)	4	7/14(50%)	9/14(64%)
>XP_027219363.1	rna-XM_027363562.1	rna-XM_027363562.1	gene-LOC113811755	8856	22.3bits(46)	4	7/14(50%)	9/14(64%)
>XP_027219361.1	rna-XM_027363560.1	rna-XM_027363560.1	gene-LOC113811755	8869	22.3bits(46)	4	7/14(50%)	9/14(64%)
>XP_027219362.1	rna-XM_027363561.1	rna-XM_027363561.1	gene-LOC113811755	8868	22.3bits(46)	4	7/14(50%)	9/14(64%)
>XP_027219360.1	rna-XM_027363559.1	rna-XM_027363559.1	gene-LOC113811755	8876	22.3bits(46)	4	7/14(50%)	9/14(64%)
>Gene.41176::MSTRG.8621.11::g.41176::m.41176	Gene.41176::MSTRG.8621.11::g.41176::m.41176	MSTRG.8621.11	gene-LOC113811755	7998	22.3bits(46)	4	7/14(50%)	9/14(64%)
>Gene.41353::MSTRG.8621.16::g.41353::m.41353	Gene.41353::MSTRG.8621.16::g.41353::m.41353	MSTRG.8621.16	gene-LOC113811755	7050	22.3bits(46)	4.3	7/14(50%)	9/14(64%)
>Gene.41439::MSTRG.8621.22::g.41439::m.41439	Gene.41439::MSTRG.8621.22::g.41439::m.41439	MSTRG.8621.22	gene-LOC113811755	2950	25.4bits(54)	0.35	8/15(53%)	10/15(66%)
>XP_027219365.1	rna-XM_027363564.1	rna-XM_027363564.1	gene-LOC113811755	8800	25.4bits(54)	0.35	8/15(53%)	10/15(66%)
>XP_027219364.1	rna-XM_027363563.1	rna-XM_027363563.1	gene-LOC113811755	8833	25.4bits(54)	0.35	8/15(53%)	10/15(66%)
>XP_027219363.1	rna-XM_027363562.1	rna-XM_027363562.1	gene-LOC113811755	8856	25.4bits(54)	0.35	8/15(53%)	10/15(66%)
>XP_027219361.1	rna-XM_027363560.1	rna-XM_027363560.1	gene-LOC113811755	8869	25.4bits(54)	0.35	8/15(53%)	10/15(66%)
>XP_027219362.1	rna-XM_027363561.1	rna-XM_027363561.1	gene-LOC113811755	8868	25.4bits(54)	0.35	8/15(53%)	10/15(66%)
>XP_027219360.1	rna-XM_027363559.1	rna-XM_027363559.1	gene-LOC113811755	8876	25.4bits(54)	0.35	8/15(53%)	10/15(66%)
>Gene.41176::MSTRG.8621.11::g.41176::m.41176	Gene.41176::MSTRG.8621.11::g.41176::m.41176	MSTRG.8621.11	gene-LOC113811755	7998	25.4bits(54)	0.36	8/15(53%)	10/15(66%)
>Gene.41353::MSTRG.8621.16::g.41353::m.41353	Gene.41353::MSTRG.8621.16::g.41353::m.41353	MSTRG.8621.16	gene-LOC113811755	7050	25.4bits(54)	0.38	8/15(53%)	10/15(66%)
>Gene.41357::MSTRG.8621.16::g.41357::m.41357	Gene.41357::MSTRG.8621.16::g.41357::m.41357	MSTRG.8621.16	gene-LOC113811755	681	21.9bits(45)	0.55	7/19(36%)	13/19(68%)
>XP_027219363.1	rna-XM_027363562.1	rna-XM_027363562.1	gene-LOC113811755	8856	21.9bits(45)	0.83	8/13(61%)	10/13(76%)
>XP_027219364.1	rna-XM_027363563.1	rna-XM_027363563.1	gene-LOC113811755	8833	21.9bits(45)	0.83	8/13(61%)	10/13(76%)
>XP_027219362.1	rna-XM_027363561.1	rna-XM_027363561.1	gene-LOC113811755	8868	21.9bits(45)	0.83	8/13(61%)	10/13(76%)
>XP_027219360.1	rna-XM_027363559.1	rna-XM_027363559.1	gene-LOC113811755	8876	21.9bits(45)	0.83	8/13(61%)	10/13(76%)
>XP_027219365.1	rna-XM_027363564.1	rna-XM_027363564.1	gene-LOC113811755	8800	21.9bits(45)	0.83	8/13(61%)	10/13(76%)
>XP_027219361.1	rna-XM_027363560.1	rna-XM_027363560.1	gene-LOC113811755	8869	21.9bits(45)	0.84	8/13(61%)	10/13(76%)
>Gene.41176::MSTRG.8621.11::g.41176::m.41176	Gene.41176::MSTRG.8621.11::g.41176::m.41176	MSTRG.8621.11	gene-LOC113811755	7998	21.9bits(45)	0.9	8/13(61%)	10/13(76%)
>Gene.41353::MSTRG.8621.16::g.41353::m.41353	Gene.41353::MSTRG.8621.16::g.41353::m.41353	MSTRG.8621.16	gene-LOC113811755	7050	21.9bits(45)	0.93	8/13(61%)	10/13(76%)
>XP_027219366.1	rna-XM_027363565.1	rna-XM_027363565.1	gene-LOC113811756	7563	22.3bits(46)	4.3	7/14(50%)	9/14(64%)
>XP_027219366.1	rna-XM_027363565.1	rna-XM_027363565.1	gene-LOC113811756	7563	25.4bits(54)	0.4	8/15(53%)	10/15(66%)
>XP_027219366.1	rna-XM_027363565.1	rna-XM_027363565.1	gene-LOC113811756	7563	21.9bits(45)	0.9	8/13(61%)	10/13(76%)
>XP_027219575.1	rna-XM_027363774.1	rna-XM_027363774.1	gene-LOC113811920	675	21.9bits(45)	0.24	6/8(75%)	7/8(87%)
>Gene.42028::MSTRG.8690.2::g.42028::m.42028	Gene.42028::MSTRG.8690.2::g.42028::m.42028	MSTRG.8690.2	gene-LOC113811920	608	21.6bits(44)	0.27	6/8(75%)	7/8(87%)
>XP_027220376.1	rna-XM_027364575.1	rna-XM_027364575.1	gene-LOC113812656	193	21.6bits(44)	7.4	11/25(44%)	13/25(52%)	2/25(8%)
>XP_027220375.1	rna-XM_027364574.1	rna-XM_027364574.1	gene-LOC113812656	193	21.6bits(44)	7.4	11/25(44%)	13/25(52%)	2/25(8%)
>Gene.47322::MSTRG.9843.5::g.47322::m.47322	Gene.47322::MSTRG.9843.5::g.47322::m.47322	MSTRG.9843.5	gene-LOC113813598	94	28.5bits(62)	0.016	19/48(39%)	26/48(54%)	8/48(16%)
>XP_027221414.1	rna-XM_027365613.1	rna-XM_027365613.1	gene-LOC113813598	94	28.5bits(62)	0.016	19/48(39%)	26/48(54%)	8/48(16%)
>XP_027221415.1	rna-XM_027365614.1	rna-XM_027365614.1	gene-LOC113813598	94	28.5bits(62)	0.016	19/48(39%)	26/48(54%)	8/48(16%)
>Gene.47320::MSTRG.9843.4::g.47320::m.47320	Gene.47320::MSTRG.9843.4::g.47320::m.47320	MSTRG.9843.4	gene-LOC113813598	94	28.5bits(62)	0.016	19/48(39%)	26/48(54%)	8/48(16%)
>XP_027221413.1	rna-XM_027365612.1	rna-XM_027365612.1	gene-LOC113813598	94	28.5bits(62)	0.016	19/48(39%)	26/48(54%)	8/48(16%
>Gene.47322::MSTRG.9843.5::g.47322::m.47322	Gene.47322::MSTRG.9843.5::g.47322::m.47322	MSTRG.9843.5	gene-LOC113813598	94	26.6bits(57)	0.076	19/48(39%)	25/48(52%)	8/48(16%)
>XP_027221414.1	rna-XM_027365613.1	rna-XM_027365613.1	gene-LOC113813598	94	26.6bits(57)	0.076	19/48(39%)	25/48(52%)	8/48(16%)
>XP_027221415.1	rna-XM_027365614.1	rna-XM_027365614.1	gene-LOC113813598	94	26.6bits(57)	0.076	19/48(39%)	25/48(52%)	8/48(16%)
>Gene.47320::MSTRG.9843.4::g.47320::m.47320	Gene.47320::MSTRG.9843.4::g.47320::m.47320	MSTRG.9843.4	gene-LOC113813598	94	26.6bits(57)	0.076	19/48(39%)	25/48(52%)	8/48(16%)
>XP_027221413.1	rna-XM_027365612.1	rna-XM_027365612.1	gene-LOC113813598	94	26.6bits(57)	0.076	19/48(39%)	25/48(52%)	8/48(16%)
>XP_027226279.1	rna-XM_027370478.1	rna-XM_027370478.1	gene-LOC113818292	1193	24.3bits(51)	0.8	14/45(31%)	21/45(46%)	5/45(11%)
>XP_027226296.1	rna-XM_027370495.1	rna-XM_027370495.1	gene-LOC113818292	1178	24.3bits(51)	0.83	14/45(31%)	21/45(46%)	5/45(11%)
>XP_027226310.1	rna-XM_027370509.1	rna-XM_027370509.1	gene-LOC113818292	1141	24.3bits(51)	0.84	14/45(31%)	21/45(46%)	5/45(11%)
>XP_027226287.1	rna-XM_027370486.1	rna-XM_027370486.1	gene-LOC113818292	1192	24.3bits(51)	0.88	14/45(31%)	21/45(46%)	5/45(11%)
>XP_027226303.1	rna-XM_027370502.1	rna-XM_027370502.1	gene-LOC113818292	1148	24.3bits(51)	0.98	14/45(31%)	21/45(46%)	5/45(11%)
>XP_027226331.1	rna-XM_027370530.1	rna-XM_027370530.1	gene-LOC113818292	1009	23.5bits(49)	1.4	14/45(31%)	21/45(46%)	5/45(11%)
>XP_027226322.1	rna-XM_027370521.1	rna-XM_027370521.1	gene-LOC113818292	1009	23.5bits(49)	1.4	14/45(31%)	21/45(46%)	5/45(11%)
>XP_027226315.1	rna-XM_027370514.1	rna-XM_027370514.1	gene-LOC113818292	1009	23.5bits(49)	1.4	14/45(31%)	21/45(46%)	5/45(11%)
>XP_027226339.1	rna-XM_027370538.1	rna-XM_027370538.1	gene-LOC113818292	918	23.5bits(49)	1.6	14/45(31%)	21/45(46%)	5/45(11%)
>Gene.6179::MSTRG.1302.12::g.6179::m.6179	Gene.6179::MSTRG.1302.12::g.6179::m.6179	MSTRG.1302.12	gene-LOC113818292	946	23.5bits(49)	1.8	14/45(31%)	21/45(46%)	5/45(11%)
>XP_027226279.1	rna-XM_027370478.1	rna-XM_027370478.1	gene-LOC113818292	1193	21.9bits(45)	5.5	13/45(28%)	20/45(44%)	5/45(11%)
>XP_027226310.1	rna-XM_027370509.1	rna-XM_027370509.1	gene-LOC113818292	1141	21.9bits(45)	5.9	13/45(28%)	20/45(44%)	5/45(11%)
>XP_027226296.1	rna-XM_027370495.1	rna-XM_027370495.1	gene-LOC113818292	1178	21.9bits(45)	5.9	13/45(28%)	20/45(44%)	5/45(11%)
>XP_027226287.1	rna-XM_027370486.1	rna-XM_027370486.1	gene-LOC113818292	1192	21.9bits(45)	6.4	13/45(28%)	20/45(44%)	5/45(11%)
>XP_027226303.1	rna-XM_027370502.1	rna-XM_027370502.1	gene-LOC113818292	1148	21.9bits(45)	6.9	13/45(28%)	20/45(44%)	5/45(11%)
>XP_027226331.1	rna-XM_027370530.1	rna-XM_027370530.1	gene-LOC113818292	1009	21.2bits(43)	9.6	13/45(28%)	20/45(44%)	5/45(11%)
>XP_027226322.1	rna-XM_027370521.1	rna-XM_027370521.1	gene-LOC113818292	1009	21.2bits(43)	9.6	13/45(28%)	20/45(44%)	5/45(11%)
>XP_027226315.1	rna-XM_027370514.1	rna-XM_027370514.1	gene-LOC113818292	1009	21.2bits(43)	9.6	13/45(28%)	20/45(44%)	5/45(11%)
>XP_027226602.1	rna-XM_027370801.1	rna-XM_027370801.1	gene-LOC113818606	801	23.5bits(49)	5	17/64(26%)	26/64(40%)	2/64(3%)
>XP_027226602.1	rna-XM_027370801.1	rna-XM_027370801.1	gene-LOC113818606	801	25.0bits(53)	1.4	18/64(28%)	27/64(42%)	2/64(3%)
>XP_027227774.1	rna-XM_027371973.1	rna-XM_027371973.1	gene-LOC113819780	316	29.6bits(65)	0.0006	13/13(100%)	13/13(100%)
>XP_027227774.1	rna-XM_027371973.1	rna-XM_027371973.1	gene-LOC113819780	316	23.1bits(48)	0.11	9/11(81%)	11/11(100%)
>XP_027227774.1	rna-XM_027371973.1	rna-XM_027371973.1	gene-LOC113819780	316	25.4bits(54)	0.017	11/11(100%)	11/11(100%)
>XP_027227774.1	rna-XM_027371973.1	rna-XM_027371973.1	gene-LOC113819780	316	23.9bits(50)	0.053	10/10(100%)	10/10(100%)
>XP_027227774.1	rna-XM_027371973.1	rna-XM_027371973.1	gene-LOC113819780	316	20.4bits(41)	0.94	8/10(80%)	9/10(90%)
>XP_027227774.1	rna-XM_027371973.1	rna-XM_027371973.1	gene-LOC113819780	316	21.9bits(45)	0.23	9/9(100%)	9/9(100%)
>XP_027227774.1	rna-XM_027371973.1	rna-XM_027371973.1	gene-LOC113819780	316	20.0bits(40)	1.1	8/8(100%)	8/8(100%)
>XP_027227774.1	rna-XM_027371973.1	rna-XM_027371973.1	gene-LOC113819780	316	20.8bits(42)	0.72	8/10(80%)	10/10(100%)
>XP_027227774.1	rna-XM_027371973.1	rna-XM_027371973.1	gene-LOC113819780	316	26.6bits(57)	0.008	11/13(84%)	12/13(92%)
>XP_027227774.1	rna-XM_027371973.1	rna-XM_027371973.1	gene-LOC113819780	316	25.8bits(55)	0.014	11/12(91%)	11/12(91%)
>XP_027227774.1	rna-XM_027371973.1	rna-XM_027371973.1	gene-LOC113819780	316	24.6bits(52)	0.035	10/12(83%)	10/12(83%)
>XP_027227774.1	rna-XM_027371973.1	rna-XM_027371973.1	gene-LOC113819780	316	25.0bits(53)	0.029	10/12(83%)	11/12(91%)
>XP_027227774.1	rna-XM_027371973.1	rna-XM_027371973.1	gene-LOC113819780	316	25.8bits(55)	0.012	11/12(91%)	11/12(91%)
>XP_027227774.1	rna-XM_027371973.1	rna-XM_027371973.1	gene-LOC113819780	316	28.1bits(61)	0.002	12/12(100%)	12/12(100%)
>XP_027227774.1	rna-XM_027371973.1	rna-XM_027371973.1	gene-LOC113819780	316	27.3bits(59)	0.004	12/12(100%)	12/12(100%)
>XP_027227774.1	rna-XM_027371973.1	rna-XM_027371973.1	gene-LOC113819780	316	22.7bits(47)	0.13	9/11(81%)	10/11(90%)
>XP_027227774.1	rna-XM_027371973.1	rna-XM_027371973.1	gene-LOC113819780	316	19.2bits(38)	1.6	8/8(100%)	8/8(100%)
>XP_027227774.1	rna-XM_027371973.1	rna-XM_027371973.1	gene-LOC113819780	316	22.7bits(47)	0.15	8/13(61%)	11/13(84%)
>XP_027227774.1	rna-XM_027371973.1	rna-XM_027371973.1	gene-LOC113819780	316	22.7bits(47)	0.13	9/11(81%)	10/11(90%)
>XP_027227774.1	rna-XM_027371973.1	rna-XM_027371973.1	gene-LOC113819780	316	21.2bits(43)	0.45	8/11(72%)	10/11(90%)
>XP_027227774.1	rna-XM_027371973.1	rna-XM_027371973.1	gene-LOC113819780	316	25.0bits(53)	0.027	10/12(83%)	11/12(91%)
>XP_027227774.1	rna-XM_027371973.1	rna-XM_027371973.1	gene-LOC113819780	316	27.3bits(59)	0.004	12/13(92%)	12/13(92%)
>XP_027227774.1	rna-XM_027371973.1	rna-XM_027371973.1	gene-LOC113819780	316	26.6bits(57)	0.008	11/13(84%)	12/13(92%)
>XP_027227774.1	rna-XM_027371973.1	rna-XM_027371973.1	gene-LOC113819780	316	25.4bits(54)	0.019	10/13(76%)	11/13(84%)
>XP_027227774.1	rna-XM_027371973.1	rna-XM_027371973.1	gene-LOC113819780	316	25.0bits(53)	0.029	10/12(83%)	11/12(91%)
>XP_027227774.1	rna-XM_027371973.1	rna-XM_027371973.1	gene-LOC113819780	316	23.5bits(49)	0.078	9/13(69%)	10/13(76%)
>XP_027227774.1	rna-XM_027371973.1	rna-XM_027371973.1	gene-LOC113819780	316	23.1bits(48)	0.12	9/12(75%)	10/12(83%)
>XP_027227774.1	rna-XM_027371973.1	rna-XM_027371973.1	gene-LOC113819780	316	24.6bits(52)	0.035	10/12(83%)	10/12(83%)
>XP_027227774.1	rna-XM_027371973.1	rna-XM_027371973.1	gene-LOC113819780	316	20.0bits(40)	1.5	7/11(63%)	9/11(81%)
>XP_027227774.1	rna-XM_027371973.1	rna-XM_027371973.1	gene-LOC113819780	316	20.0bits(40)	1.5	7/12(58%)	10/12(83%)
>XP_027227774.1	rna-XM_027371973.1	rna-XM_027371973.1	gene-LOC113819780	316	22.3bits(46)	0.22	9/14(64%)	11/14(78%)
>XP_027227774.1	rna-XM_027371973.1	rna-XM_027371973.1	gene-LOC113819780	316	24.3bits(51)	0.054	9/14(64%)	12/14(85%)
>XP_027227774.1	rna-XM_027371973.1	rna-XM_027371973.1	gene-LOC113819780	316	20.4bits(41)	0.94	8/10(80%)	9/10(90%)
>XP_027227774.1	rna-XM_027371973.1	rna-XM_027371973.1	gene-LOC113819780	316	21.6bits(44)	0.35	8/10(80%)	10/10(100%)
>XP_027227774.1	rna-XM_027371973.1	rna-XM_027371973.1	gene-LOC113819780	316	23.1bits(48)	0.11	9/11(81%)	11/11(100%)
>XP_027227774.1	rna-XM_027371973.1	rna-XM_027371973.1	gene-LOC113819780	316	21.2bits(43)	0.49	8/11(72%)	11/11(100%)
>XP_027227774.1	rna-XM_027371973.1	rna-XM_027371973.1	gene-LOC113819780	316	23.1bits(48)	0.11	9/12(75%)	10/12(83%)
>XP_027227774.1	rna-XM_027371973.1	rna-XM_027371973.1	gene-LOC113819780	316	24.6bits(52)	0.036	10/13(76%)	12/13(92%)
>XP_027227774.1	rna-XM_027371973.1	rna-XM_027371973.1	gene-LOC113819780	316	23.5bits(49)	0.083	9/13(69%)	11/13(84%)
>XP_027227774.1	rna-XM_027371973.1	rna-XM_027371973.1	gene-LOC113819780	316	24.6bits(52)	0.034	10/13(76%)	11/13(84%)
>XP_027227774.1	rna-XM_027371973.1	rna-XM_027371973.1	gene-LOC113819780	316	21.9bits(45)	0.35	8/13(61%)	10/13(76%)
>XP_027227774.1	rna-XM_027371973.1	rna-XM_027371973.1	gene-LOC113819780	316	21.2bits(43)	0.56	8/12(66%)	10/12(83%)
>XP_027227774.1	rna-XM_027371973.1	rna-XM_027371973.1	gene-LOC113819780	316	25.4bits(54)	0.016	10/11(90%)	11/11(100%)
>XP_027227774.1	rna-XM_027371973.1	rna-XM_027371973.1	gene-LOC113819780	316	24.3bits(51)	0.046	10/10(100%)	10/10(100%)
>XP_027227774.1	rna-XM_027371973.1	rna-XM_027371973.1	gene-LOC113819780	316	19.2bits(38)	1.6	8/8(100%)	8/8(100%)
>XP_027227774.1	rna-XM_027371973.1	rna-XM_027371973.1	gene-LOC113819780	316	26.2bits(56)	0.01	11/11(100%)	11/11(100%)
>XP_027227774.1	rna-XM_027371973.1	rna-XM_027371973.1	gene-LOC113819780	316	24.6bits(52)	0.031	10/11(90%)	11/11(100%)
>XP_027233579.1	rna-XM_027377778.1	rna-XM_027377778.1	gene-LOC113824994	101	151bits(381)	9e-51	73/73(100%)	73/73(100%)
>XP_027233579.1	rna-XM_027377778.1	rna-XM_027377778.1	gene-LOC113824994	101	149bits(377)	4e-50	73/75(97%)	73/75(97%)
>Gene.92714::MSTRG.19347.2::g.92714::m.92714	Gene.92714::MSTRG.19347.2::g.92714::m.92714	MSTRG.19347.2	gene-LOC113827917	387	22.3bits(46)	2.4	9/17(52%)	12/17(70%)
>XP_027236663.1	rna-XM_027380862.1	rna-XM_027380862.1	gene-LOC113827917	575	22.3bits(46)	2.5	9/17(52%)	12/17(70%)
>Gene.92838::MSTRG.19382.1::g.92838::m.92838	Gene.92838::MSTRG.19382.1::g.92838::m.92838	MSTRG.19382.1	gene-LOC113827985	1125	23.1bits(48)	1.9	14/46(30%)	19/46(41%)	1/46(2%)
>XP_027236741.1	rna-XM_027380940.1	rna-XM_027380940.1	gene-LOC113827985	1151	23.1bits(48)	2	14/46(30%)	19/46(41%)	1/46(2%)
>XP_027236741.1	rna-XM_027380940.1	rna-XM_027380940.1	gene-LOC113827985	1151	23.1bits(48)	2.2	14/46(30%)	19/46(41%)	1/46(2%)
>Gene.92838::MSTRG.19382.1::g.92838::m.92838	Gene.92838::MSTRG.19382.1::g.92838::m.92838	MSTRG.19382.1	gene-LOC113827985	1125	23.1bits(48)	2.2	14/46(30%)	19/46(41%)	1/46(2%)
>XP_027238930.1	rna-XM_027383129.1	rna-XM_027383129.1	gene-LOC113829950	334	22.7bits(47)	0.63	13/30(43%)	15/30(50%)	3/30(10%)

## Sheet: neuropeptide coding
cds_id	trans_id	gene_id
rna-XM_027351178.1	rna-XM_027351178.1	gene-LOC113800411
Gene.106039::MSTRG.22181.3::g.106039::m.106039	MSTRG.22181.3	gene-LOC113801825
Gene.106043::MSTRG.22181.2::g.106043::m.106043	MSTRG.22181.2
rna-XM_027352254.1	rna-XM_027352254.1
Gene.108444::MSTRG.22693.3::g.108444::m.108444	MSTRG.22693.3	gene-LOC113802550
rna-XM_027353153.1	rna-XM_027353153.1
rna-XM_027353154.1	rna-XM_027353154.1
rna-XM_027358624.1	rna-XM_027358624.1	gene-LOC113807386
Gene.36384::MSTRG.7541.1::g.36384::m.36384	MSTRG.7541.1	gene-LOC113810133
Gene.36395::MSTRG.7541.3::g.36395::m.36395	MSTRG.7541.3
rna-XM_027361837.1	rna-XM_027361837.1
Gene.38854::MSTRG.8138.1::g.38854::m.38854	MSTRG.8138.1	gene-LOC113811169
Gene.41176::MSTRG.8621.11::g.41176::m.41176	MSTRG.8621.11	gene-LOC113811755
Gene.41353::MSTRG.8621.16::g.41353::m.41353	MSTRG.8621.16
Gene.41357::MSTRG.8621.16::g.41357::m.41357
Gene.41439::MSTRG.8621.22::g.41439::m.41439	MSTRG.8621.22
rna-XM_027363559.1	rna-XM_027363559.1
rna-XM_027363560.1	rna-XM_027363560.1
rna-XM_027363561.1	rna-XM_027363561.1
rna-XM_027363562.1	rna-XM_027363562.1
rna-XM_027363563.1	rna-XM_027363563.1
rna-XM_027363564.1	rna-XM_027363564.1
rna-XM_027363565.1	rna-XM_027363565.1	gene-LOC113811756
Gene.42028::MSTRG.8690.2::g.42028::m.42028	MSTRG.8690.2	gene-LOC113811920
rna-XM_027363774.1	rna-XM_027363774.1
rna-XM_027364574.1	rna-XM_027364574.1	gene-LOC113812656
rna-XM_027364575.1	rna-XM_027364575.1
Gene.47320::MSTRG.9843.4::g.47320::m.47320	MSTRG.9843.4	gene-LOC113813598
Gene.47322::MSTRG.9843.5::g.47322::m.47322	MSTRG.9843.5
rna-XM_027365612.1	rna-XM_027365612.1
rna-XM_027365613.1	rna-XM_027365613.1
rna-XM_027365614.1	rna-XM_027365614.1
Gene.6179::MSTRG.1302.12::g.6179::m.6179	MSTRG.1302.12	gene-LOC113818292
rna-XM_027370478.1	rna-XM_027370478.1
rna-XM_027370486.1	rna-XM_027370486.1
rna-XM_027370495.1	rna-XM_027370495.1
rna-XM_027370502.1	rna-XM_027370502.1
rna-XM_027370509.1	rna-XM_027370509.1
rna-XM_027370514.1	rna-XM_027370514.1
rna-XM_027370521.1	rna-XM_027370521.1
rna-XM_027370530.1	rna-XM_027370530.1
rna-XM_027370538.1	rna-XM_027370538.1
rna-XM_027370801.1	rna-XM_027370801.1	gene-LOC113818606
rna-XM_027371973.1	rna-XM_027371973.1	gene-LOC113819780
rna-XM_027377778.1	rna-XM_027377778.1	gene-LOC113824994
Gene.92714::MSTRG.19347.2::g.92714::m.92714	MSTRG.19347.2	gene-LOC113827917
rna-XM_027380862.1	rna-XM_027380862.1
Gene.92838::MSTRG.19382.1::g.92838::m.92838	MSTRG.19382.1	gene-LOC113827985
rna-XM_027380940.1	rna-XM_027380940.1
rna-XM_027383129.1	rna-XM_027383129.1	gene-LOC113829950
